# Supplementary material for: miR-155 Is a Positive Regulator of FcεRI-Induced Cyclooxygenase-2 Expression and Cytokine Production in Mast Cells
Source: Front Allergy. 2022 Apr 18;3:835776. doi: 10.3389/falgy.2022.835776 (PMC9543708; doi:10.3389/falgy.2022.835776)
Supplement: Supplementary file 2 [file Table_2.XLS]

## Sheet: Report
Statistic Test Report
Test No.	T-test-01
Test Name:	SMC2 vs SMC1
Group No.	Sample Name	Group Name	Pair	Comment
1	Human skin mast cells (SMC1)	SMC1		control
2	Human skin mast cells (SMC2)	SMC2		treated

## Sheet: Test Result
			Group 1		Group 2			Group 1	Group 1	Group 1	Group 2	Group 2	Group 2
			SMC1		SMC2			S01 - SMC1-01	S01 - SMC1-02	S01 - SMC1-03	S02 - SMC2-01	S02 - SMC2-02	S02 - SMC2-03					MRA-1001B2_miRHuman_20.xls
Rpter Index	Reporter Name	p-value	Mean	StDev	Mean	StDev	Log2 (G2/G1)	Signal	Signal	Signal	Signal	Signal	Signal	Target Sequence (5' to 3')	Note	Reporter Source	Accession No.	Reporter Name	Human
1242	hsa-miR-3197	0.000358846	207.444	15.449	545.501	29.1022	1.39486	207.197	192.12	223.015	548.405	573.043	515.056	GGAGGCGCAGGCUCGGAAAGGCG	mature miRNA	standard	MIMAT0015082	hsa-miR-3197	hsa-miR-3197
1415	hsa-miR-4267	0.00161287	2677.23	77.6415	661.142	60.1929	-2.01771	2590.07	2702.64	2738.98	680.446	593.665	709.315	UCCAGCUCGGUGGCAC	mature miRNA	standard	MIMAT0016893	hsa-miR-4267	hsa-miR-4267
1008	hsa-miR-1273g-3p	0.00197394	887.645	36.8809	1250.97	50.7831	0.494998	848.406	921.597	892.931	1224.4	1218.99	1309.53	ACCACUGCACUCCAGCCUGAG	mature miRNA	standard	MIMAT0022742	hsa-miR-1273g-3p	hsa-miR-1273g-3p
2491	hsa-miR-7641	0.00205173	1342.51	82.2595	867.115	36.9568	-0.63064	1256.94	1349.59	1421	909.255	840.219	851.87	UUGAUCUCGGAAGCUAAGC	mature miRNA	standard	MIMAT0029782	hsa-miR-7641	hsa-miR-7641
1938	hsa-miR-5096	0.00263737	2592.08	321.372	602.778	6.17322	-2.10441	2779.11	2776.13	2221	607.968	604.413	595.951	GUUUCACCAUGUUGGUCAGGC	mature miRNA	standard	MIMAT0020603	hsa-miR-5096	hsa-miR-5096
32	hsa-miR-15b-5p	0.00434198	1742.87	152.118	3056.2	261.957	0.810272	1570.22	1801.17	1857.21	2784.4	3077.14	3307.05	UAGCAGCACAUCAUGGUUUACA	mature miRNA	standard	MIMAT0000417	hsa-miR-15b-5p	hsa-miR-15b-5p
5	hsa-let-7b-5p	0.0065088	2741.29	30.4533	2166.97	67.9571	-0.339174	2708.92	2769.37	2745.58	2244.24	2116.47	2140.22	UGAGGUAGUAGGUUGUGUGGUU	mature miRNA	standard	MIMAT0000063	hsa-let-7b-5p	hsa-let-7b-5p
89	hsa-miR-30c-5p	0.00700871	2630.95	78.0246	3016.06	59.8313	0.197086	2544.45	2652.34	2696.04	2983.96	2979.13	3085.09	UGUAAACAUCCUACACUCUCAGC	mature miRNA	standard	MIMAT0000244	hsa-miR-30c-5p	hsa-miR-30c-5p
76	hsa-miR-29a-3p	0.00962631	890.246	26.0445	770.434	23.1545	-0.208532	860.635	900.501	909.602	743.703	784.288	783.31	UAGCACCAUCUGAAAUCGGUUA	mature miRNA	standard	MIMAT0000086	hsa-miR-29a-3p	hsa-miR-29a-3p
Following transcripts have low signals (signal < 500)
418	hsa-miR-378g	0.00245263	105.047	1.65998	168.983	6.36151	0.685841	106.581	103.285	105.276	162.745	175.461	168.743	ACUGGGCUUGGAGUCAGAAG	mature miRNA	standard	MIMAT0018937	hsa-miR-378g	hsa-miR-378g
217	hsa-miR-155-5p	0.00291871	35.7225	5.20476	93.0931	10.04	1.38184	29.7213	39.003	38.4434	88.6293	86.059	104.591	UUAAUGCUAAUCGUGAUAGGGGU	mature miRNA	standard	MIMAT0000646	hsa-miR-155-5p	hsa-miR-155-5p
1894	hsa-miR-4800-3p	0.00451065	313.25	20.9735	201.774	15.0418	-0.634572	308.533	336.18	295.037	219.141	193.33	192.853	CAUCCGUCCGUCUGUCCAC	mature miRNA	standard	MIMAT0019979	hsa-miR-4800-3p	hsa-miR-4800-3p
162	hsa-miR-132-3p	0.00523417	57.4389	8.43395	209.436	13.196	1.86641	59.2345	64.8305	48.2518	202.157	224.668	201.481	UAACAGUCUACAGCCAUGGUCG	mature miRNA	standard	MIMAT0000426	hsa-miR-132-3p	hsa-miR-132-3p
28	hsa-miR-10b-5p	0.00547604	372.597	9.06426	301.855	13.3356	-0.303761	377.768	362.131	377.892	302.526	288.196	314.842	UACCCUGUAGAACCGAAUUUGUG	mature miRNA	standard	MIMAT0000254	hsa-miR-10b-5p	hsa-miR-10b-5p
1054	hsa-miR-1307-3p	0.00569425	107.357	16.9905	232.474	23.1963	1.11465	123.644	108.687	89.741	211.595	228.384	257.443	ACUCGGCGUGGCGUCGGUCGUG	mature miRNA	standard	MIMAT0005951	hsa-miR-1307-3p	hsa-miR-1307-3p
417	hsa-miR-378f	0.00678404	59.0677	4.54007	89.1732	6.52339	0.594241	54.1615	63.1205	59.9211	83.1479	96.1007	88.2709	ACUGGACUUGGAGCCAGAAG	mature miRNA	standard	MIMAT0018932	hsa-miR-378f	hsa-miR-378f
948	hsa-miR-1228-5p	0.00737722	47.2921	5.56858	26.5552	2.55403	-0.832607	48.8118	51.9431	41.1215	24.8082	25.371	29.4864	GUGGGCGGGGGCAGGUGUGUG	mature miRNA	standard	MIMAT0005582	hsa-miR-1228-5p	hsa-miR-1228-5p
1713	hsa-miR-4690-5p	0.00764623	94.3345	5.40693	65.5524	5.26237	-0.525136	91.0945	91.3326	100.576	60.1921	65.754	70.7111	GAGCAGGCGAGGCUGGGCUGAA	mature miRNA	standard	MIMAT0019779	hsa-miR-4690-5p	hsa-miR-4690-5p
22	hsa-miR-7-5p	0.00795872	44.8804	3.95886	67.2403	4.56576	0.58324	43.4485	41.8367	49.356	62.0608	70.682	68.9781	UGGAAGACUAGUGAUUUUGUUGU	mature miRNA	standard	MIMAT0000252	hsa-miR-7-5p	hsa-miR-7-5p
355	hsa-miR-331-3p	0.00950302	38.1774	3.6758	20.904	0.748541	-0.868941	42.0989	37.6232	34.8102	20.2992	21.7412	20.6717	GCCCCUGGGCCUAUCCUAGAA	mature miRNA	standard	MIMAT0000760	hsa-miR-331-3p	hsa-miR-331-3p
254	hsa-miR-195-5p	0.00997906	237.95	9.38874	141.166	11.8724	-0.75326	247.527	237.562	228.761	154.778	135.773	132.948	UAGCAGCACAGAAAUAUUGGC	mature miRNA	standard	MIMAT0000461	hsa-miR-195-5p	hsa-miR-195-5p
Following transcripts are statistically insignificant (p-value > 0.01)
194	hsa-miR-146a-5p	0.0103057	6036.45	426.004	9149.97	154.075	0.600068	6229.27	6331.95	5548.13	9176.68	9288.95	8984.29	UGAGAACUGAAUUCCAUGGGUU	mature miRNA	standard	MIMAT0000449	hsa-miR-146a-5p	hsa-miR-146a-5p
448	hsa-miR-425-5p	0.0106573	206.334	15.5181	302.892	26.3963	0.553823	189.751	208.747	220.504	275.277	305.527	327.872	AAUGACACGAUCACUCCCGUUGA	mature miRNA	standard	MIMAT0003393	hsa-miR-425-5p	hsa-miR-425-5p
289	hsa-miR-212-3p	0.0109368	10.0515	2.78945	53.7235	19.9385	2.41815	6.87953	12.1224	11.1524	55.7478	32.85	72.5726	UAACAGUCUCCAGUCACGGCC	mature miRNA	standard	MIMAT0000269	hsa-miR-212-3p	hsa-miR-212-3p
91	hsa-miR-30d-5p	0.0113574	245.675	11.3347	305.736	15.5699	0.315536	238.451	239.834	258.738	298.165	323.643	295.399	UGUAAACAUCCCCGACUGGAAG	mature miRNA	standard	MIMAT0000245	hsa-miR-30d-5p	hsa-miR-30d-5p
69	hsa-miR-26b-5p	0.0121622	4630.65	107.356	4157.33	104.926	-0.155556	4555.99	4753.68	4582.27	4205.29	4037	4229.7	UUCAAGUAAUUCAGGAUAGGU	mature miRNA	standard	MIMAT0000083	hsa-miR-26b-5p	hsa-miR-26b-5p
186	hsa-miR-142-5p	0.0122166	233.049	7.07417	262.806	6.24789	0.173364	230.692	227.455	241.001	269.892	258.09	260.437	CAUAAAGUAGAAAGCACUACU	mature miRNA	standard	MIMAT0000433	hsa-miR-142-5p	hsa-miR-142-5p
233	hsa-miR-185-5p	0.0125232	91.5921	1.83006	124.864	7.04047	0.447065	89.7069	93.3616	91.7077	117.071	126.756	130.765	UGGAGAGAAAGGCAGUUCCUGA	mature miRNA	standard	MIMAT0000455	hsa-miR-185-5p	hsa-miR-185-5p
181	hsa-miR-140-3p	0.012994	1108.48	35.2857	1833.77	173.958	0.726232	1145.98	1075.94	1103.52	1666.96	1820.28	2014.09	UACCACAGGGUAGAACCACGG	mature miRNA	standard	MIMAT0004597	hsa-miR-140-3p	hsa-miR-140-3p
416	hsa-miR-378e	0.0132251	229.714	15.6353	338.72	36.4459	0.56025	215.132	227.787	246.224	305.007	333.761	377.391	ACUGGACUUGGAGUCAGGA	mature miRNA	standard	MIMAT0018927	hsa-miR-378e	hsa-miR-378e
1602	hsa-miR-4524b-3p	0.0134087	0.0200647	1.90105e-10	17.0232	20.9776	9.72863	0.0200647	0.0200647	0.0200647	3.92656	5.92459	41.2186	GAGACAGGUUCAUGCUGCUA	mature miRNA	standard	MIMAT0022256	hsa-miR-4524b-3p	hsa-miR-4524b-3p
1012	hsa-miR-1275	0.0135475	171.348	19.2126	259.026	20.5262	0.596171	151.542	172.595	189.906	250.144	282.498	244.437	GUGGGGGAGAGGCUGUC	mature miRNA	standard	MIMAT0005929	hsa-miR-1275	hsa-miR-1275
1436	hsa-miR-4288	0.0151399	68.7032	5.38387	22.0294	4.79136	-1.64095	71.2304	72.3585	62.5206	24.935	24.654	16.4992	UUGUCUGCUGAGUUUCC	mature miRNA	standard	MIMAT0016918	hsa-miR-4288	hsa-miR-4288
1465	hsa-miR-4317	0.0162187	838.228	28.637	519.815	52.4226	-0.689344	824.577	818.972	871.137	569.777	524.432	465.237	ACAUUGCCAGGGAGUUU	mature miRNA	standard	MIMAT0016872	hsa-miR-4317	hsa-miR-4317
81	hsa-miR-29c-3p	0.0165339	530.828	15.6427	328.652	34.0164	-0.691684	528.594	547.467	516.422	332.563	360.544	292.849	UAGCACCAUUUGAAAUCGGUUA	mature miRNA	standard	MIMAT0000681	hsa-miR-29c-3p	hsa-miR-29c-3p
1449	hsa-miR-4301	0.0166785	161.406	12.0509	123.781	7.05626	-0.382904	148.434	163.531	172.252	131.438	117.54	122.364	UCCCACUACUUCACUUGUGA	mature miRNA	standard	MIMAT0016850	hsa-miR-4301	hsa-miR-4301
196	hsa-miR-146b-5p	0.0169866	2559.85	24.2313	3194.25	159.556	0.319418	2574.37	2573.31	2531.88	3370.32	3153.2	3059.23	UGAGAACUGAAUUCCAUAGGCU	mature miRNA	standard	MIMAT0002809	hsa-miR-146b-5p	hsa-miR-146b-5p
1383	hsa-miR-3940-5p	0.017357	779.988	27.9323	691.647	17.4462	-0.173416	760.428	811.978	767.559	711.722	680.155	683.064	GUGGGUUGGGGCGGGCUCUG	mature miRNA	standard	MIMAT0019229	hsa-miR-3940-5p	hsa-miR-3940-5p
3	hsa-let-7a-5p	0.0173631	8953.04	100.891	7869.42	218.306	-0.18612	8971.71	8844.12	9043.29	8101.41	7668.03	7838.84	UGAGGUAGUAGGUUGUAUAGUU	mature miRNA	standard	MIMAT0000062	hsa-let-7a-5p	hsa-let-7a-5p
30	hsa-miR-15a-5p	0.0180937	200.242	14.0533	282.573	29.5456	0.496877	184.987	203.079	212.661	255.138	278.729	313.853	UAGCAGCACAUAAUGGUUUGUG	mature miRNA	standard	MIMAT0000068	hsa-miR-15a-5p	hsa-miR-15a-5p
1787	hsa-miR-4734	0.0193328	61230.1	1697.41	41598.4	3870.74	-0.557713	62408.1	61997.6	59284.5	46049.4	39020.7	39725.1	GCUGCGGGCUGCGGUCAGGGCG	mature miRNA	standard	MIMAT0019859	hsa-miR-4734	hsa-miR-4734
946	hsa-miR-1227-5p	0.0196553	190.107	2.95979	154.193	7.64429	-0.302073	190.636	192.766	186.918	153.187	147.101	162.29	GUGGGGCCAGGCGGUGG	mature miRNA	standard	MIMAT0022941	hsa-miR-1227-5p	hsa-miR-1227-5p
407	hsa-miR-376c-3p	0.0197269	53.7526	0.995297	90.4623	11.0293	0.750983	52.6527	54.5912	54.0137	78.0564	99.1584	94.1721	AACAUAGAGGAAAUUCCACGU	mature miRNA	standard	MIMAT0000720	hsa-miR-376c-3p	hsa-miR-376c-3p
1574	hsa-miR-4500	0.020141	31.0801	7.22655	9.16489	3.77441	-1.7618	29.3098	39.0273	24.9032	13.1165	8.78114	5.59701	UGAGGUAGUAGUUUCUU	mature miRNA	standard	MIMAT0019036	hsa-miR-4500	hsa-miR-4500
2041	hsa-miR-6089	0.0208029	3974	117.814	4439.2	136.329	0.159709	4075.76	4001.32	3844.93	4569.53	4297.58	4450.51	GGAGGCCGGGGUGGGGCGGGGCGG	mature miRNA	standard	MIMAT0023714	hsa-miR-6089	hsa-miR-6089
767	hsa-miR-617	0.0214257	44.9725	16.0606	8.09798	3.97926	-2.47341	63.3333	38.0508	33.5334	11.1914	3.6089	9.49362	AGACUUCCCAUUUGAAGGUGGC	mature miRNA	standard	MIMAT0003286	hsa-miR-617	hsa-miR-617
1558	hsa-miR-4484	0.0218465	68.5123	9.12588	45.5208	3.69066	-0.589837	76.7698	70.0529	58.7142	47.7108	41.2598	47.5918	AAAAGGCGGGAGAAGCCCCA	mature miRNA	standard	MIMAT0019018	hsa-miR-4484	hsa-miR-4484
858	hsa-miR-762	0.0218549	363.943	13.1388	422.285	5.56571	0.214508	372.514	370.498	348.816	415.86	425.407	425.589	GGGGCUGGGGCCGGGGCCGAGC	mature miRNA	standard	MIMAT0010313	hsa-miR-762	hsa-miR-762
203	hsa-miR-149-3p	0.0221684	547.066	52.9311	400.124	29.1953	-0.451269	594.139	557.291	489.769	420.527	413.163	366.681	AGGGAGGGACGGGGGCUGUGC	mature miRNA	standard	MIMAT0004609	hsa-miR-149-3p	hsa-miR-149-3p
161	hsa-miR-130b-5p	0.0247634	37.9116	5.86308	23.7506	2.40291	-0.674679	31.3784	39.641	42.7155	24.3303	25.8106	21.1108	ACUCUUUCCCUGUUGCACUAC	mature miRNA	standard	MIMAT0004680	hsa-miR-130b-5p	hsa-miR-130b-5p
2039	hsa-miR-6087	0.0250099	1361.68	36.875	1507.52	12.1845	0.146789	1379.61	1386.15	1319.26	1493.51	1513.35	1515.69	UGAGGCGGGGGGGCGAGC	mature miRNA	standard	MIMAT0023712	hsa-miR-6087	hsa-miR-6087
710	hsa-miR-574-3p	0.0251905	238.645	10.4259	193.84	14.2535	-0.300001	226.796	246.417	242.721	198.831	177.762	204.926	CACGCUCAUGCACACACCCACA	mature miRNA	standard	MIMAT0003239	hsa-miR-574-3p	hsa-miR-574-3p
2043	hsa-miR-6124	0.0265286	40.0104	3.83559	27.7781	0.9903	-0.52643	43.2512	35.7757	41.0044	28.123	28.5498	26.6614	GGGAAAAGGAAGGGGGAGGA	mature miRNA	standard	MIMAT0024597	hsa-miR-6124	hsa-miR-6124
953	hsa-miR-1233-5p	0.026798	67.5808	5.53932	49.0017	5.18014	-0.463781	69.1027	72.2001	61.4396	43.0229	52.1459	51.8364	AGUGGGAGGCCAGGGCACGGCA	mature miRNA	standard	MIMAT0022943	hsa-miR-1233-5p	hsa-miR-1233-5p
86	hsa-miR-30b-5p	0.0273433	2671.73	91.1557	2965.25	84.9691	0.150382	2699.09	2746.07	2570.02	3048.07	2969.4	2878.28	UGUAAACAUCCUACACUCAGCU	mature miRNA	standard	MIMAT0000420	hsa-miR-30b-5p	hsa-miR-30b-5p
2242	hsa-miR-6791-5p	0.0273656	552.957	24.5083	665.202	42.5987	0.266624	572.193	525.363	561.316	680.061	617.164	698.381	CCCCUGGGGCUGGGCAGGCGGA	mature miRNA	standard	MIMAT0027482	hsa-miR-6791-5p	hsa-miR-6791-5p
830	hsa-miR-663a	0.0275257	119.653	3.24312	172.931	17.7083	0.531335	123.381	118.099	117.479	174.893	189.576	154.323	AGGCGGGGCGCCGCGGGACCGC	mature miRNA	standard	MIMAT0003326	hsa-miR-663a	hsa-miR-663a
84	hsa-miR-30a-5p	0.0277041	605.296	28.8064	713.609	36.8602	0.237494	575.612	607.138	633.137	737.915	671.198	731.715	UGUAAACAUCCUCGACUGGAAG	mature miRNA	standard	MIMAT0000087	hsa-miR-30a-5p	hsa-miR-30a-5p
350	hsa-miR-328-5p	0.0279437	239.71	16.3889	172.344	22.4757	-0.475994	235.403	257.822	225.905	197.432	154.047	165.554	GGGGGGGCAGGAGGGGCUCAGGG	mature miRNA	standard	MIMAT0026486	hsa-miR-328-5p	hsa-miR-328-5p
1437	hsa-miR-4289	0.0281108	62.8837	2.2038	39.0178	5.61884	-0.688553	62.1734	61.1227	65.3551	36.295	35.2791	45.4793	GCAUUGUGCAGGGCUAUCA	mature miRNA	standard	MIMAT0016920	hsa-miR-4289	hsa-miR-4289
1907	hsa-miR-5001-5p	0.0283844	863.42	90.7317	608.374	63.3935	-0.505104	925.607	905.345	759.307	659.569	628.087	537.466	AGGGCUGGACUCAGCGGCGGAGCU	mature miRNA	standard	MIMAT0021021	hsa-miR-5001-5p	hsa-miR-5001-5p
827	hsa-miR-660-5p	0.0295511	31.6514	5.3836	48.9774	4.56209	0.629846	26.1521	31.8907	36.9114	53.8831	48.1869	44.8622	UACCCAUUGCAUAUCGGAGUUG	mature miRNA	standard	MIMAT0003338	hsa-miR-660-5p	hsa-miR-660-5p
375	hsa-miR-362-5p	0.0298621	67.5451	4.65806	85.2121	6.60565	0.335208	68.0657	71.9209	62.6485	80.9128	92.8181	81.9054	AAUCCUUGGAACCUAGGUGUGAGU	mature miRNA	standard	MIMAT0000705	hsa-miR-362-5p	hsa-miR-362-5p
1258	hsa-miR-3607-5p	0.0303946	43.465	9.76902	85.1348	16.7123	0.969894	40.2144	35.7358	54.445	66.1387	91.69	97.5757	GCAUGUGAUGAAGCAAAUCAGU	mature miRNA	standard	MIMAT0017984	hsa-miR-3607-5p	hsa-miR-3607-5p
126	hsa-miR-100-5p	0.0304018	708.587	50.6141	562.835	5.0209	-0.332235	675.511	683.397	766.854	560.469	559.433	568.601	AACCCGUAGAUCCGAACUUGUG	mature miRNA	standard	MIMAT0000098	hsa-miR-100-5p	hsa-miR-100-5p
420	hsa-miR-378i	0.0310974	89.3423	15.1243	147.75	22.6125	0.725742	73.6516	90.5472	103.828	138.898	130.903	173.449	ACUGGACUAGGAGUCAGAAGG	mature miRNA	standard	MIMAT0019074	hsa-miR-378i	hsa-miR-378i
1631	hsa-miR-4638-5p	0.0312766	860.179	121.146	304.654	95.5885	-1.49746	928.785	931.451	720.3	413.268	267.362	233.332	ACUCGGCUGCGGUGGACAAGU	mature miRNA	standard	MIMAT0019695	hsa-miR-4638-5p	hsa-miR-4638-5p
59	hsa-miR-23c	0.0321685	201.761	20.5939	154.014	10.3483	-0.389581	180.693	221.846	202.742	150.902	165.561	145.579	AUCACAUUGCCAGUGAUUACCC	mature miRNA	standard	MIMAT0018000	hsa-miR-23c	hsa-miR-23c
1582	hsa-miR-4508	0.0326578	1273.39	2.46553	1670.4	143.098	0.391516	1275.17	1270.58	1274.43	1522.69	1680.12	1808.39	GCGGGGCUGGGCGCGCG	mature miRNA	standard	MIMAT0019045	hsa-miR-4508	hsa-miR-4508
415	hsa-miR-378d	0.0326854	107.62	13.1795	151.516	15.316	0.493527	94.666	107.18	121.014	138.902	147.089	168.558	ACUGGACUUGGAGUCAGAAA	mature miRNA	standard	MIMAT0018926	hsa-miR-378d	hsa-miR-378d
1264	hsa-miR-3613-5p	0.0336681	49.025	2.97976	57.5903	2.5781	0.232306	52.3689	46.651	48.0553	58.1352	59.8523	54.7833	UGUUGUACUUUUUUUUUUGUUC	mature miRNA	standard	MIMAT0017990	hsa-miR-3613-5p	hsa-miR-3613-5p
2208	hsa-miR-6775-5p	0.0339865	124.581	12.0255	157.594	9.05042	0.339126	120.615	138.089	115.04	167.484	155.574	149.725	UCGGGGCAUGGGGGAGGGAGGCUGG	mature miRNA	standard	MIMAT0027450	hsa-miR-6775-5p	hsa-miR-6775-5p
7	hsa-let-7c-5p	0.0342926	5011.35	58.0935	4455.11	166.825	-0.16974	4949.9	5018.8	5065.36	4333.13	4386.98	4645.21	UGAGGUAGUAGGUUGUAUGGUU	mature miRNA	standard	MIMAT0000064	hsa-let-7c-5p	hsa-let-7c-5p
11	hsa-let-7e-5p	0.0358158	5044.01	262.918	4330.03	218.476	-0.220195	4744.35	5151.66	5236.02	4176.9	4232.96	4580.22	UGAGGUAGGAGGUUGUAUAGUU	mature miRNA	standard	MIMAT0000066	hsa-let-7e-5p	hsa-let-7e-5p
2502	hsa-miR-7847-3p	0.0372973	21.6281	3.11754	34.7478	6.24621	0.684016	19.7279	25.226	19.9303	41.2392	28.7797	34.2244	CGUGGAGGACGAGGAGGAGGC	mature miRNA	standard	MIMAT0030422	hsa-miR-7847-3p	hsa-miR-7847-3p
1571	hsa-miR-4497	0.0378572	11253.6	293.286	13575.4	802.172	0.270607	11525.5	11292.5	10942.8	12762.5	13597.3	14366.4	CUCCGGGACGGCUGGGC	mature miRNA	standard	MIMAT0019032	hsa-miR-4497	hsa-miR-4497
1512	hsa-miR-4443	0.0462004	770.721	15.3932	886.689	44.3321	0.20222	766.123	787.889	758.15	842.982	885.464	931.621	UUGGAGGCGUGGGUUUU	mature miRNA	standard	MIMAT0018961	hsa-miR-4443	hsa-miR-4443
208	hsa-miR-151a-5p	0.047075	437.683	19.0986	498.791	26.8764	0.188548	457.872	435.274	419.903	472.437	526.161	497.773	UCGAGGAGCUCACAGUCUAGU	mature miRNA	standard	MIMAT0004697	hsa-miR-151a-5p	hsa-miR-151a-5p
1873	hsa-miR-4787-5p	0.0483634	2886.48	87.4144	3216.18	156.782	0.156034	2819.44	2985.35	2854.66	3038.69	3335.82	3274.02	GCGGGGGUGGCGGCGGCAUCCC	mature miRNA	standard	MIMAT0019956	hsa-miR-4787-5p	hsa-miR-4787-5p
163	hsa-miR-132-5p	0.0487198	5.22659	1.29889	42.4673	31.9358	3.02241	5.25001	6.51361	3.91614	19.2499	29.2644	78.8875	ACCGUGGCUUUCGAUUGUUACU	mature miRNA	standard	MIMAT0004594	hsa-miR-132-5p	hsa-miR-132-5p
2256	hsa-miR-6798-5p	0.052485	50.8669	5.9144	70.0332	8.77819	0.461313	55.273	44.145	53.1825	73.5421	76.5142	60.0433	CCAGGGGGAUGGGCGAGCUUGGG	mature miRNA	standard	MIMAT0027496	hsa-miR-6798-5p	hsa-miR-6798-5p
264	hsa-miR-199b-5p	0.0527434	37.2433	0.575729	22.8178	4.62621	-0.70682	37.8201	37.2411	36.6687	23.1603	27.2633	18.0299	CCCAGUGUUUAGACUAUCUGUUC	mature miRNA	standard	MIMAT0000263	hsa-miR-199b-5p	hsa-miR-199b-5p
1172	hsa-miR-3149	0.0538806	29.1283	3.54636	41.0427	6.20187	0.494706	28.7244	25.8011	32.8593	47.9428	39.2526	35.9328	UUUGUAUGGAUAUGUGUGUGUAU	mature miRNA	standard	MIMAT0015022	hsa-miR-3149	hsa-miR-3149
185	hsa-miR-142-3p	0.0549872	229.905	5.58756	193.889	13.4893	-0.245805	223.453	233.144	233.118	209.118	183.442	189.108	UGUAGUGUUUCCUACUUUAUGGA	mature miRNA	standard	MIMAT0000434	hsa-miR-142-3p	hsa-miR-142-3p
2494	hsa-miR-7704	0.0567379	2132.27	35.5113	2452.14	143.101	0.201651	2170.39	2126.28	2100.13	2358.4	2381.16	2616.86	CGGGGUCGGCGGCGACGUG	mature miRNA	standard	MIMAT0030019	hsa-miR-7704	hsa-miR-7704
832	hsa-miR-664a-3p	0.0569759	25.8907	3.05029	35.0165	4.25312	0.435602	22.4497	28.2623	26.96	38.9829	35.5412	30.5253	UAUUCAUUUAUCCCCAGCCUACA	mature miRNA	standard	MIMAT0005949	hsa-miR-664a-3p	hsa-miR-664a-3p
244	hsa-miR-191-5p	0.0575481	4188.39	132.4	5193.6	460.743	0.31034	4070.79	4162.59	4331.79	4851.68	5011.57	5717.55	CAACGGAAUCCCAAAAGCAGCUG	mature miRNA	standard	MIMAT0000440	hsa-miR-191-5p	hsa-miR-191-5p
1493	hsa-miR-4429	0.0615507	44.4905	3.41569	52.3678	2.99588	0.235182	46.0919	40.5683	46.8112	55.2922	49.3052	52.5059	AAAAGCUGGGCUGAGAGGCG	mature miRNA	standard	MIMAT0018944	hsa-miR-4429	hsa-miR-4429
1429	hsa-miR-4281	0.0627189	713.968	36.1234	644.215	21.3654	-0.148317	741.659	727.138	673.107	652.116	620.025	660.504	GGGUCCCGGGGAGGGGGG	mature miRNA	standard	MIMAT0016907	hsa-miR-4281	hsa-miR-4281
1590	hsa-miR-4516	0.0630934	3271.13	112.962	3599.17	164.753	0.137875	3270.4	3384.46	3158.54	3778.06	3565.8	3453.66	GGGAGAAGGGUCGGGGC	mature miRNA	standard	MIMAT0019053	hsa-miR-4516	hsa-miR-4516
2037	hsa-miR-6085	0.0633187	73.1458	1.77278	99.0115	12.8333	0.436821	74.9804	71.4421	73.0149	109.484	102.855	84.6957	AAGGGGCUGGGGGAGCACA	mature miRNA	standard	MIMAT0023710	hsa-miR-6085	hsa-miR-6085
2027	hsa-miR-6075	0.0660292	42.0205	1.71218	27.8009	5.2978	-0.595958	43.9937	41.1394	40.9283	22.3369	32.9152	28.1506	ACGGCCCAGGCGGCAUUGGUG	mature miRNA	standard	MIMAT0023700	hsa-miR-6075	hsa-miR-6075
1391	hsa-miR-3960	0.0664155	5714.67	173.961	5256.31	221.344	-0.12062	5610.75	5915.51	5617.77	5127.34	5129.71	5511.9	GGCGGCGGCGGAGGCGGGGG	mature miRNA	standard	MIMAT0019337	hsa-miR-3960	hsa-miR-3960
1223	hsa-miR-3185	0.0675372	172.633	7.85946	133.15	15.9578	-0.374656	175.072	178.983	163.843	122.933	151.539	124.978	AGAAGAAGGCGGUCGGUCUGCGG	mature miRNA	standard	MIMAT0015065	hsa-miR-3185	hsa-miR-3185
54	hsa-miR-22-5p	0.0690448	57.4144	2.70842	65.3434	4.30058	0.186631	60.1623	54.7473	57.3334	70.213	63.7517	62.0656	AGUUCUUCAGUGGCAAGCUUUA	mature miRNA	standard	MIMAT0004495	hsa-miR-22-5p	hsa-miR-22-5p
1562	hsa-miR-4488	0.0702799	1917.23	76.1512	2185.56	152.556	0.188978	1999.62	1902.65	1849.43	2009.41	2274.76	2272.51	AGGGGGCGGGCUCCGGCG	mature miRNA	standard	MIMAT0019022	hsa-miR-4488	hsa-miR-4488
263	hsa-miR-199a-5p	0.0711454	86.5853	3.74929	66.6394	8.27472	-0.377747	85.8011	83.2902	90.6647	59.2651	75.5883	65.0648	CCCAGUGUUCAGACUACCUGUUC	mature miRNA	standard	MIMAT0000231	hsa-miR-199a-5p	hsa-miR-199a-5p
366	hsa-miR-340-5p	0.0739609	76.3088	14.3795	108.956	12.848	0.513822	59.7257	83.8793	85.3215	95.5654	121.182	110.12	UUAUAAAGCAAUGAGACUGAUU	mature miRNA	standard	MIMAT0004692	hsa-miR-340-5p	hsa-miR-340-5p
46	hsa-miR-19b-3p	0.074167	47.499	6.0132	33.5221	6.0796	-0.502784	40.5576	51.1152	50.8241	39.3541	33.9901	27.222	UGUGCAAAUCCAUGCAAAACUGA	mature miRNA	standard	MIMAT0000074	hsa-miR-19b-3p	hsa-miR-19b-3p
400	hsa-miR-374c-5p	0.0751314	394.041	17.2082	355.969	17.382	-0.146595	413.206	379.914	389.003	365.521	366.481	335.906	AUAAUACAACCUGCUAAGUGCU	mature miRNA	standard	MIMAT0018443	hsa-miR-374c-5p	hsa-miR-374c-5p
14	hsa-let-7f-5p	0.0791861	8894.74	54.4359	7873.09	504.154	-0.176022	8852.42	8956.15	8875.66	7409.41	7800.11	8409.76	UGAGGUAGUAGAUUGUAUAGUU	mature miRNA	standard	MIMAT0000067	hsa-let-7f-5p	hsa-let-7f-5p
1836	hsa-miR-4764-3p	0.0823395	221.465	38.3906	89.2706	46.7181	-1.31082	177.136	243.76	243.499	142.887	67.6144	57.3105	UUAACUCCUUUCACACCCAUGG	mature miRNA	standard	MIMAT0019915	hsa-miR-4764-3p	hsa-miR-4764-3p
235	hsa-miR-186-5p	0.0836814	144.005	10.9326	175.269	18.8059	0.28345	152.397	147.975	131.642	157.455	194.93	173.421	CAAAGAAUUCUCCUUUUGGGCU	mature miRNA	standard	MIMAT0000456	hsa-miR-186-5p	hsa-miR-186-5p
220	hsa-miR-181a-5p	0.0849771	579.638	14.4055	625.691	28.898	0.110298	570.558	596.248	572.107	606.167	612.018	658.888	AACAUUCAACGCUGUCGGUGAGU	mature miRNA	standard	MIMAT0000256	hsa-miR-181a-5p	hsa-miR-181a-5p
444	hsa-miR-423-5p	0.0917103	362.61	10.7104	450.36	53.0367	0.312663	350.541	366.305	370.983	438.389	404.333	508.36	UGAGGGGCAGAGAGCGAGACUUU	mature miRNA	standard	MIMAT0004748	hsa-miR-423-5p	hsa-miR-423-5p
1454	hsa-miR-4306	0.0925797	105.845	13.9586	144.925	26.0074	0.453356	89.7394	113.341	114.454	131.086	128.762	174.926	UGGAGAGAAAGGCAGUA	mature miRNA	standard	MIMAT0016858	hsa-miR-4306	hsa-miR-4306
80	hsa-miR-29b-3p	0.0934003	162.226	11.1798	183.074	9.98369	0.174426	155.632	175.134	155.912	194.048	180.646	174.529	UAGCACCAUUUGAAAUCAGUGUU	mature miRNA	standard	MIMAT0000100	hsa-miR-29b-3p	hsa-miR-29b-3p
1518	hsa-miR-4447	0.0942276	570.399	66.6819	456.359	47.5727	-0.321803	609.898	607.888	493.41	509.605	441.431	418.04	GGUGGGGGCUGUUGUUU	mature miRNA	standard	MIMAT0018966	hsa-miR-4447	hsa-miR-4447
1369	hsa-miR-3926	0.0954544	24.0747	16.2054	7.98323	2.85805	-1.59248	14.1743	15.2736	42.7763	8.41452	4.93405	10.6011	UGGCCAAAAAGCAGGCAGAGA	mature miRNA	standard	MIMAT0018201	hsa-miR-3926	hsa-miR-3926
93	hsa-miR-30e-5p	0.0964837	522.63	29.5539	619.07	65.1475	0.244312	532.322	546.121	489.447	552.063	622.963	682.184	UGUAAACAUCCUUGACUGGAAG	mature miRNA	standard	MIMAT0000692	hsa-miR-30e-5p	hsa-miR-30e-5p
411	hsa-miR-378a-3p	0.0979514	433.831	9.17531	506.205	44.3146	0.222587	429.179	427.914	444.401	467.959	495.887	554.768	ACUGGACUUGGAGUCAGAAGGC	mature miRNA	standard	MIMAT0000732	hsa-miR-378a-3p	hsa-miR-378a-3p
2019	hsa-miR-5787	0.100169	635.947	50.8168	552.589	33.8883	-0.202699	669.28	661.101	577.459	562.644	514.811	580.312	GGGCUGGGGCGCGGGGAGGU	mature miRNA	standard	MIMAT0023252	hsa-miR-5787	hsa-miR-5787
48	hsa-miR-20a-5p	0.100322	90.2532	8.93301	111.077	12.9912	0.299516	80.2154	97.3289	93.2153	104.049	126.069	103.115	UAAAGUGCUUAUAGUGCAGGUAG	mature miRNA	standard	MIMAT0000075	hsa-miR-20a-5p	hsa-miR-20a-5p
224	hsa-miR-181c-5p	0.102119	86.8084	7.46771	105.362	11.7237	0.279446	95.2034	84.3166	80.9052	114.285	109.717	92.0839	AACAUUCAACCUGUCGGUGAGU	mature miRNA	standard	MIMAT0000258	hsa-miR-181c-5p	hsa-miR-181c-5p
2214	hsa-miR-6778-5p	0.104977	20.2664	2.104	30.8026	6.46237	0.603962	22.6848	19.2577	18.8567	34.3089	34.754	23.345	AGUGGGAGGACAGGAGGCAGGU	mature miRNA	standard	MIMAT0027456	hsa-miR-6778-5p	hsa-miR-6778-5p
481	hsa-miR-486-3p	0.107825	49.5893	18.8642	88.0752	10.6613	0.828708	35.767	41.9207	71.0801	92.5808	95.744	75.9008	CGGGGCAGCUCAGUACAGGAU	mature miRNA	standard	MIMAT0004762	hsa-miR-486-3p	hsa-miR-486-3p
477	hsa-miR-483-5p	0.111576	28.2785	1.85102	32.6351	2.84661	0.206719	27.4343	30.4011	27.0001	33.7524	29.3993	34.7535	AAGACGGGAGGAAAGAAGGGAG	mature miRNA	standard	MIMAT0004761	hsa-miR-483-5p	hsa-miR-483-5p
1384	hsa-miR-3941	0.11268	12.093	19.9575	0.00367755	0	-11.6831	1.12258	0.027192	35.1293	0.00367755	0.00367755	0.00367755	UUACACACAACUGAGGAUCAUA	mature miRNA	standard	MIMAT0018357	hsa-miR-3941	hsa-miR-3941
210	hsa-miR-152-3p	0.113792	255.136	16.6603	324.641	45.5467	0.347576	238.19	255.723	271.495	291.16	306.256	376.506	UCAGUGCAUGACAGAACUUGG	mature miRNA	standard	MIMAT0000438	hsa-miR-152-3p	hsa-miR-152-3p
209	hsa-miR-151b	0.115274	434.363	2.94556	501.899	44.878	0.208495	432.064	433.342	437.683	452.044	514.583	539.069	UCGAGGAGCUCACAGUCU	mature miRNA	standard	MIMAT0010214	hsa-miR-151b	hsa-miR-151b
37	hsa-miR-17-5p	0.117594	98.825	10.9173	117.611	10.0457	0.251081	96.3062	89.3872	110.782	106.302	121.034	125.499	CAAAGUGCUUACAGUGCAGGUAG	mature miRNA	standard	MIMAT0000070	hsa-miR-17-5p	hsa-miR-17-5p
1141	hsa-miR-3126-5p	0.11774	20.2797	31.7715	0.00416433	0	-12.2497	0.0240134	56.8974	3.91776	0.00416433	0.00416433	0.00416433	UGAGGGACAGAUGCCAGAAGCA	mature miRNA	standard	MIMAT0014989	hsa-miR-3126-5p	hsa-miR-3126-5p
986	hsa-miR-1260b	0.118143	86.3011	9.50086	102.579	4.393	0.249292	79.8971	81.7888	97.2172	98.7359	107.368	101.634	AUCCCACCACUGCCACCAU	mature miRNA	standard	MIMAT0015041	hsa-miR-1260b	hsa-miR-1260b
63	hsa-miR-25-3p	0.120196	760.239	39.4377	681.915	48.5145	-0.156861	747.769	804.404	728.544	728.653	631.8	685.292	CAUUGCACUUGUCUCGGUCUGA	mature miRNA	standard	MIMAT0000081	hsa-miR-25-3p	hsa-miR-25-3p
2465	hsa-miR-7150	0.120599	111.728	9.3637	133.158	14.8048	0.253145	121.733	110.275	103.176	147.44	134.154	117.88	CUGGCAGGGGGAGAGGUA	mature miRNA	standard	MIMAT0028211	hsa-miR-7150	hsa-miR-7150
1434	hsa-miR-4286	0.121267	47.1018	6.78459	30.0509	8.94255	-0.648375	41.7654	54.7372	44.8027	24.929	24.8468	40.3767	ACCCCACUCCUGGUACC	mature miRNA	standard	MIMAT0016916	hsa-miR-4286	hsa-miR-4286
1218	hsa-miR-3181	0.121726	21.8775	26.8158	0.00472026	0	-12.1783	0.0211853	51.8008	13.8107	0.00472026	0.00472026	0.00472026	AUCGGGCCCUCGGCGCCGG	mature miRNA	standard	MIMAT0015061	hsa-miR-3181	hsa-miR-3181
471	hsa-miR-454-3p	0.124352	150.602	5.55167	139.188	7.55714	-0.113711	156.677	145.791	149.339	147.904	134.477	135.182	UAGUGCAAUAUUGCUUAUAGGGU	mature miRNA	standard	MIMAT0003885	hsa-miR-454-3p	hsa-miR-454-3p
1797	hsa-miR-4741	0.125967	30.7413	5.40166	40.4976	6.47072	0.397659	36.9573	28.0785	27.188	47.9692	36.7212	36.8023	CGGGCUGUCCGGAGGGGUCGGCU	mature miRNA	standard	MIMAT0019871	hsa-miR-4741	hsa-miR-4741
2538	hsa-miR-8072	0.126166	48.9808	6.645	38.6713	5.28781	-0.340954	53.2161	52.404	41.3221	36.4113	34.889	44.7135	GGCGGCGGGGAGGUAGGCAG	mature miRNA	standard	MIMAT0030999	hsa-miR-8072	hsa-miR-8072
111	hsa-miR-92b-3p	0.126981	99.8151	2.81104	143.892	31.6007	0.527657	102.251	96.739	100.456	107.769	166.419	157.488	UAUUGCACUCGUCCCGGCCUCC	mature miRNA	standard	MIMAT0003218	hsa-miR-92b-3p	hsa-miR-92b-3p
1647	hsa-miR-4649-5p	0.128038	32.9481	7.91223	22.3462	2.0263	-0.560166	41.3923	25.7052	31.7468	20.1766	22.6723	24.1897	UGGGCGAGGGGUGGGCUCUCAGAG	mature miRNA	standard	MIMAT0019711	hsa-miR-4649-5p	hsa-miR-4649-5p
312	hsa-miR-223-3p	0.128835	929.79	84.7751	810.072	22.7814	-0.198856	889.963	872.262	1027.15	787.23	810.194	832.792	UGUCAGUUUGUCAAAUACCCCA	mature miRNA	standard	MIMAT0000280	hsa-miR-223-3p	hsa-miR-223-3p
966	hsa-miR-1246	0.129106	45.0039	3.38952	19.5856	10.2478	-1.20025	46.3633	41.1456	47.5026	22.4301	28.1108	8.21605	AAUGGAUUUUUGGAGCAGG	mature miRNA	standard	MIMAT0005898	hsa-miR-1246	hsa-miR-1246
67	hsa-miR-26a-5p	0.131373	5298.32	86.9999	4984.55	199.709	-0.0880732	5362.84	5332.75	5199.38	4842.99	4897.67	5212.98	UUCAAGUAAUCCAGGAUAGGCU	mature miRNA	standard	MIMAT0000082	hsa-miR-26a-5p	hsa-miR-26a-5p
9	hsa-let-7d-5p	0.132351	5708.47	350.371	5204.68	74.205	-0.133294	5310.87	5972.03	5842.51	5135.32	5195.8	5282.93	AGAGGUAGUAGGUUGCAUAGUU	mature miRNA	standard	MIMAT0000065	hsa-let-7d-5p	hsa-let-7d-5p
2216	hsa-miR-6779-5p	0.132426	28.7377	2.01401	39.5169	8.29737	0.459523	29.7459	30.0486	26.4187	48.883	36.581	33.0866	CUGGGAGGGGCUGGGUUUGGC	mature miRNA	standard	MIMAT0027458	hsa-miR-6779-5p	hsa-miR-6779-5p
390	hsa-miR-371b-5p	0.135709	54.2808	9.20378	42.2935	2.00009	-0.360003	64.592	51.3541	46.8962	43.7441	43.1247	40.0119	ACUCAAAAGAUGGCGGCACUUU	mature miRNA	standard	MIMAT0019892	hsa-miR-371b-5p	hsa-miR-371b-5p
1472	hsa-miR-4324	0.135742	1069.47	149.037	874.524	30.9966	-0.290328	970.605	996.916	1240.89	871.014	907.126	845.432	CCCUGAGACCCUAACCUUAA	mature miRNA	standard	MIMAT0016876	hsa-miR-4324	hsa-miR-4324
53	hsa-miR-22-3p	0.136152	386.628	21.1559	430.698	31.9348	0.15573	376.701	372.261	410.922	399.598	463.407	429.09	AAGCUGCCAGUUGAAGAACUGU	mature miRNA	standard	MIMAT0000077	hsa-miR-22-3p	hsa-miR-22-3p
2121	hsa-miR-6732-5p	0.136207	36.4421	4.53474	27.6258	6.2093	-0.399589	35.0147	41.5188	32.7927	23.4698	34.7636	24.644	UAGGGGGUGGCAGGCUGGCC	mature miRNA	standard	MIMAT0027365	hsa-miR-6732-5p	hsa-miR-6732-5p
74	hsa-miR-28-3p	0.136579	57.0008	6.55223	68.4812	7.5071	0.264726	50.1729	57.5922	63.2373	77.1496	64.1139	64.1802	CACUAGAUUGUGAGCUCCUGGA	mature miRNA	standard	MIMAT0004502	hsa-miR-28-3p	hsa-miR-28-3p
2042	hsa-miR-6090	0.139607	1845.27	79.7468	1977.07	82.531	0.0995358	1923.62	1847.99	1764.19	2070.96	1915.97	1944.29	GGGGAGCGAGGGGCGGGGC	mature miRNA	standard	MIMAT0023715	hsa-miR-6090	hsa-miR-6090
794	hsa-miR-638	0.140804	1415.38	41.0149	1519.92	82.2676	0.102812	1448.58	1428.03	1369.53	1439.51	1603.93	1516.33	AGGGAUCGCGGGCGGGUGGCGGCCU	mature miRNA	standard	MIMAT0003308	hsa-miR-638	hsa-miR-638
259	hsa-miR-197-3p	0.141352	79.2397	10.5262	66.4368	5.18996	-0.25424	71.2476	91.1664	75.3051	72.2244	62.1964	64.8896	UUCACCACCUUCUCCACCCAGC	mature miRNA	standard	MIMAT0000227	hsa-miR-197-3p	hsa-miR-197-3p
124	hsa-miR-99b-5p	0.146204	446.789	34.0817	529.577	66.6042	0.245247	408.464	458.207	473.696	464.551	526.524	597.654	CACCCGUAGAACCGACCUUGCG	mature miRNA	standard	MIMAT0000689	hsa-miR-99b-5p	hsa-miR-99b-5p
26	hsa-miR-10a-5p	0.148275	328.963	23.2181	296.958	17.0736	-0.147666	304.699	350.97	331.22	282.969	291.923	315.983	UACCCUGUAGAUCCGAAUUUGUG	mature miRNA	standard	MIMAT0000253	hsa-miR-10a-5p	hsa-miR-10a-5p
1213	hsa-miR-3178	0.154084	652.981	51.3849	759.072	83.8171	0.217195	607.001	643.493	708.449	675.481	758.621	843.113	GGGGCGCGGCCGGAUCG	mature miRNA	standard	MIMAT0015055	hsa-miR-3178	hsa-miR-3178
75	hsa-miR-28-5p	0.154384	113.251	9.53462	145.412	24.8284	0.360617	104.274	112.22	123.26	140.015	172.495	123.725	AAGGAGCUCACAGUCUAUUGAG	mature miRNA	standard	MIMAT0000085	hsa-miR-28-5p	hsa-miR-28-5p
2078	hsa-miR-6510-5p	0.154705	88.4439	5.72444	99.9717	9.18917	0.176756	95.0058	84.4734	85.8525	110.093	92.1523	97.6698	CAGCAGGGGAGAGAGAGGAGUC	mature miRNA	standard	MIMAT0025476	hsa-miR-6510-5p	hsa-miR-6510-5p
2040	hsa-miR-6088	0.1556	137.829	9.36337	176.102	29.9256	0.353529	129.105	147.722	136.66	206.45	146.617	175.24	AGAGAUGAAGCGGGGGGGCG	mature miRNA	standard	MIMAT0023713	hsa-miR-6088	hsa-miR-6088
2416	hsa-miR-6880-5p	0.156934	30.5307	5.04262	19.3608	6.5276	-0.657123	34.3244	32.4593	24.8084	26.4097	18.148	13.5247	UGGUGGAGGAAGAGGGCAGCUC	mature miRNA	standard	MIMAT0027660	hsa-miR-6880-5p	hsa-miR-6880-5p
2529	hsa-miR-8063	0.159439	294.475	37.1338	241.763	31.2364	-0.284552	324.914	305.41	253.102	273.738	240.23	211.322	UCAAAAUCAGGAGUCGGGGCUU	mature miRNA	standard	MIMAT0030990	hsa-miR-8063	hsa-miR-8063
2516	hsa-miR-7977	0.161167	216.995	11.7408	240.434	19.1841	0.147977	215.759	229.305	205.921	229.66	262.583	229.058	UUCCCAGCCAACGCACCA	mature miRNA	standard	MIMAT0031180	hsa-miR-7977	hsa-miR-7977
396	hsa-miR-374a-5p	0.161983	304.131	16.1661	237.805	46.5357	-0.354915	319.124	306.266	287.004	284.202	238.082	191.132	UUAUAAUACAACCUGAUAAGUG	mature miRNA	standard	MIMAT0000727	hsa-miR-374a-5p	hsa-miR-374a-5p
1526	hsa-miR-4455	0.163325	42.4096	8.20524	55.2885	9.50784	0.382589	35.5513	51.4999	40.1776	65.9368	47.6493	52.2794	AGGGUGUGUGUGUUUUU	mature miRNA	standard	MIMAT0018977	hsa-miR-4455	hsa-miR-4455
2498	hsa-miR-7843-5p	0.166862	23.8247	14.3328	10.4039	1.98154	-1.19534	13.8141	17.4164	40.2436	9.9228	8.70715	12.5816	GAGGGCAGAGCCAGCUUCCUGA	mature miRNA	standard	MIMAT0030411	hsa-miR-7843-5p	hsa-miR-7843-5p
812	hsa-miR-652-3p	0.170587	42.9845	8.46958	55.3452	8.62742	0.364642	41.7055	35.2272	52.0208	64.7243	53.5636	47.7477	AAUGGCGCCACUAGGGUUGUG	mature miRNA	standard	MIMAT0003322	hsa-miR-652-3p	hsa-miR-652-3p
309	hsa-miR-221-5p	0.172364	23.2139	2.16095	35.579	11.573	0.616037	25.5724	21.3292	22.7401	32.2805	26.0133	48.4432	ACCUGGCAUACAAUGUAGAUUU	mature miRNA	standard	MIMAT0004568	hsa-miR-221-5p	hsa-miR-221-5p
291	hsa-miR-214-3p	0.173672	154.982	61.6826	284.823	100.914	0.877968	187.542	193.561	83.8414	300.305	177.063	377.1	ACAGCAGGCACAGACAGGCAGU	mature miRNA	standard	MIMAT0000271	hsa-miR-214-3p	hsa-miR-214-3p
2232	hsa-miR-6786-5p	0.18145	161.216	7.7935	190.165	25.3253	0.238259	163.313	167.747	152.589	219.384	176.597	174.515	GCGGUGGGGCCGGAGGGGCGU	mature miRNA	standard	MIMAT0027472	hsa-miR-6786-5p	hsa-miR-6786-5p
1525	hsa-miR-4454	0.18152	110.397	10.73	126.218	11.3548	0.193224	98.6329	112.911	119.647	127.137	114.432	137.086	GGAUCCGAGUCACGGCACCA	mature miRNA	standard	MIMAT0018976	hsa-miR-4454	hsa-miR-4454
353	hsa-miR-330-3p	0.188226	17.3606	16.0934	1.25755	1.18935	-3.78713	11.6393	4.9095	35.5329	2.37548	1.38939	0.0077728	GCAAAGCACACGGCCUGCAGAGA	mature miRNA	standard	MIMAT0000751	hsa-miR-330-3p	hsa-miR-330-3p
2162	hsa-miR-6753-5p	0.191985	27.6059	4.51839	22.4059	3.10793	-0.301099	26.4889	23.7508	32.578	25.4489	22.5318	19.2369	CACCAGGGCAGAGCAGGGCUGA	mature miRNA	standard	MIMAT0027406	hsa-miR-6753-5p	hsa-miR-6753-5p
373	hsa-miR-361-5p	0.194556	127.643	3.05363	192.637	68.8483	0.593773	128.645	130.069	124.214	159.922	146.245	271.743	UUAUCAGAAUCUCCAGGGGUAC	mature miRNA	standard	MIMAT0000703	hsa-miR-361-5p	hsa-miR-361-5p
1791	hsa-miR-4737	0.198588	1.42397	1.54636	22.5888	29.1507	3.98762	1.18075	3.07752	0.0136386	56.2099	4.3718	7.18464	AUGCGAGGAUGCUGACAGUG	mature miRNA	standard	MIMAT0019863	hsa-miR-4737	hsa-miR-4737
117	hsa-miR-96-3p	0.201181	1.77787	1.52937	29.3769	35.5212	4.04646	0.012093	2.63808	2.68343	5.75113	70.2264	12.1532	AAUCAUGUGCAGUGCCAAUAUG	mature miRNA	standard	MIMAT0004510	hsa-miR-96-3p	hsa-miR-96-3p
1740	hsa-miR-4707-5p	0.203219	309.166	10.2885	341.544	28.0476	0.143691	297.291	315.415	314.792	356.274	359.159	309.201	GCCCCGGCGCGGGCGGGUUCUGG	mature miRNA	standard	MIMAT0019807	hsa-miR-4707-5p	hsa-miR-4707-5p
1240	hsa-miR-3195	0.204895	320.784	14.7322	388.046	66.1657	0.274627	315.934	337.329	309.087	346.719	353.059	464.36	CGCGCCGGGCCCGGGUU	mature miRNA	standard	MIMAT0015079	hsa-miR-3195	hsa-miR-3195
2115	hsa-miR-6729-5p	0.205759	551.883	49.238	500.566	7.95146	-0.140802	535.187	607.298	513.163	500.516	492.639	508.542	UGGGCGAGGGCGGCUGAGCGGC	mature miRNA	standard	MIMAT0027359	hsa-miR-6729-5p	hsa-miR-6729-5p
1543	hsa-miR-4472	0.206921	295.949	28.4608	257.553	29.7223	-0.200481	316.094	308.364	263.39	289.316	252.929	230.414	GGUGGGGGGUGUUGUUUU	mature miRNA	standard	MIMAT0018999	hsa-miR-4472	hsa-miR-4472
1162	hsa-miR-3141	0.208333	79.0493	6.78854	90.3066	10.5808	0.192078	86.8492	75.8242	74.4745	86.6447	102.232	82.0432	GAGGGCGGGUGGAGGAGGA	mature miRNA	standard	MIMAT0015010	hsa-miR-3141	hsa-miR-3141
346	hsa-miR-324-5p	0.209299	50.4812	0.993901	43.473	6.11917	-0.215627	50.1244	51.6042	49.7149	46.0356	47.8943	36.4891	CGCAUCCCCUAGGGCAUUGGUGU	mature miRNA	standard	MIMAT0000761	hsa-miR-324-5p	hsa-miR-324-5p
35	hsa-miR-16-5p	0.210778	2297.86	1358.63	4573.56	204.799	0.993026	729.307	3057.5	3106.79	4373.23	4564.92	4782.55	UAGCAGCACGUAAAUAUUGGCG	mature miRNA	standard	MIMAT0000069	hsa-miR-16-5p	hsa-miR-16-5p
114	hsa-miR-93-5p	0.215183	102.949	5.57447	122.544	17.8572	0.25136	98.4345	101.234	109.18	101.925	132.692	133.014	CAAAGUGCUGUUCGUGCAGGUAG	mature miRNA	standard	MIMAT0000093	hsa-miR-93-5p	hsa-miR-93-5p
2111	hsa-miR-6727-5p	0.22786	3196.72	81.8095	3357.39	167.221	0.0707502	3228.91	3257.53	3103.71	3240.7	3282.51	3548.97	CUCGGGGCAGGCGGCUGGGAGCG	mature miRNA	standard	MIMAT0027355	hsa-miR-6727-5p	hsa-miR-6727-5p
852	hsa-miR-744-5p	0.228088	27.943	4.23928	40.0822	12.6589	0.520477	24.3197	26.9041	32.6051	54.2356	36.1693	29.8417	UGCGGGGCUAGGGCUAACAGCA	mature miRNA	standard	MIMAT0004945	hsa-miR-744-5p	hsa-miR-744-5p
475	hsa-miR-466	0.233116	349.773	31.8095	319.425	16.5115	-0.130944	384.816	341.783	322.72	337.209	304.581	316.484	AUACACAUACACGCAACACACAU	mature miRNA	standard	MIMAT0015002	hsa-miR-466	hsa-miR-466
1497	hsa-miR-4433-3p	0.235299	36.6761	6.17265	29.5846	5.13363	-0.309993	29.6715	41.3201	39.0367	30.3779	24.1005	34.2754	ACAGGAGUGGGGGUGGGACAU	mature miRNA	standard	MIMAT0018949	hsa-miR-4433-3p	hsa-miR-4433-3p
1277	hsa-miR-3621	0.243411	91.3226	12.7189	76.1123	12.5173	-0.262842	77.178	101.818	94.9716	76.8212	88.26	63.2556	CGCGGGUCGGGGUCUGCAGG	mature miRNA	standard	MIMAT0018002	hsa-miR-3621	hsa-miR-3621
1428	hsa-miR-4280	0.252729	28.5888	7.30482	18.0186	8.03359	-0.665961	22.0763	27.2027	36.4874	9.53245	25.5063	19.0171	GAGUGUAGUUCUGAGCAGAGC	mature miRNA	standard	MIMAT0016911	hsa-miR-4280	hsa-miR-4280
2045	hsa-miR-6126	0.26166	163.982	11.3847	147.758	17.4815	-0.150308	160.962	176.573	154.413	141.819	134.019	167.435	GUGAAGGCCCGGCGGAGA	mature miRNA	standard	MIMAT0024599	hsa-miR-6126	hsa-miR-6126
8	hsa-let-7d-3p	0.264392	29.755	3.16283	35.1352	6.22441	0.239785	32.8295	29.9249	26.5107	32.9195	30.3218	42.1643	CUAUACGACCUGCUGCCUUUCU	mature miRNA	standard	MIMAT0004484	hsa-let-7d-3p	hsa-let-7d-3p
1566	hsa-miR-4492	0.264714	151.066	9.21068	185.115	36.3905	0.293238	158.336	154.155	140.708	145.091	216.211	194.043	GGGGCUGGGCGCGCGCC	mature miRNA	standard	MIMAT0019027	hsa-miR-4492	hsa-miR-4492
310	hsa-miR-222-3p	0.268093	1065.4	83.5639	1147.1	44.2312	0.106601	1006.01	1029.23	1160.95	1135.32	1109.95	1196.03	AGCUACAUCUGGCUACUGGGU	mature miRNA	standard	MIMAT0000279	hsa-miR-222-3p	hsa-miR-222-3p
110	hsa-miR-92a-3p	0.279546	434.278	21.0762	454.267	16.1058	0.0649218	415.975	457.32	429.539	441.339	472.309	449.154	UAUUGCACUUGUCCCGGCCUGU	mature miRNA	standard	MIMAT0000092	hsa-miR-92a-3p	hsa-miR-92a-3p
2240	hsa-miR-6790-5p	0.283528	55.4308	0.873736	62.7517	8.96606	0.178965	56.2327	54.4996	55.5602	59.7505	55.6712	72.8334	GUGAGUGUGGAUUUGGCGGGGUU	mature miRNA	standard	MIMAT0027480	hsa-miR-6790-5p	hsa-miR-6790-5p
414	hsa-miR-378c	0.292885	52.9517	15.5247	66.0739	6.00721	0.319404	39.3135	69.8462	49.6954	73.0096	62.6983	62.5138	ACUGGACUUGGAGUCAGAAGAGUGG	mature miRNA	standard	MIMAT0016847	hsa-miR-378c	hsa-miR-378c
226	hsa-miR-181d-5p	0.303018	77.7056	5.12387	84.048	7.27539	0.113194	72.0671	78.9727	82.0771	92.2192	81.6519	78.2728	AACAUUCAUUGUUGUCGGUGGGU	mature miRNA	standard	MIMAT0002821	hsa-miR-181d-5p	hsa-miR-181d-5p
2292	hsa-miR-6816-5p	0.303629	51.2986	4.11551	60.0897	9.96458	0.228198	54.5724	52.645	46.6786	49.234	62.2149	68.8203	UGGGGCGGGGCAGGUCCCUGC	mature miRNA	standard	MIMAT0027532	hsa-miR-6816-5p	hsa-miR-6816-5p
160	hsa-miR-130b-3p	0.304077	78.2376	10.3171	87.7387	8.5553	0.165352	68.3385	88.9272	77.4471	79.162	87.7819	96.2724	CAGUGCAAUGAUGAAAGGGCAU	mature miRNA	standard	MIMAT0000691	hsa-miR-130b-3p	hsa-miR-130b-3p
103	hsa-miR-34a-5p	0.305842	86.0439	25.431	111.062	23.3258	0.368214	99.9965	56.6906	101.445	97.2165	97.9758	137.992	UGGCAGUGUCUUAGCUGGUUGU	mature miRNA	standard	MIMAT0000255	hsa-miR-34a-5p	hsa-miR-34a-5p
336	hsa-miR-320a	0.321648	78.754	8.30334	88.51	11.7915	0.168487	69.5793	80.9298	85.7527	80.9074	102.093	82.529	AAAAGCUGGGUUGAGAGGGCGA	mature miRNA	standard	MIMAT0000510	hsa-miR-320a	hsa-miR-320a
1579	hsa-miR-4505	0.328648	45.556	7.37452	38.3122	8.73319	-0.249836	44.1765	53.5228	38.9686	48.3934	33.4858	33.0574	AGGCUGGGCUGGGACGGA	mature miRNA	standard	MIMAT0019041	hsa-miR-4505	hsa-miR-4505
850	hsa-miR-718	0.329852	3.32319	3.14427	22.4588	25.6955	2.75664	3.69007	0.0115666	6.26792	51.2653	14.2112	1.89977	CUUCCGCCCCGCCGGGCGUCG	mature miRNA	standard	MIMAT0012735	hsa-miR-718	hsa-miR-718
339	hsa-miR-320d	0.338205	64.1896	5.84201	41.1082	26.1011	-0.642915	57.7955	65.5252	69.2482	60.3214	11.3917	51.6115	AAAAGCUGGGUUGAGAGGA	mature miRNA	standard	MIMAT0006764	hsa-miR-320d	hsa-miR-320d
70	hsa-miR-27a-3p	0.341356	683.912	43.0763	716.634	17.2245	0.0674248	675.559	730.554	645.625	713.525	701.176	735.201	UUCACAGUGGCUAAGUUCCGC	mature miRNA	standard	MIMAT0000084	hsa-miR-27a-3p	hsa-miR-27a-3p
16	hsa-let-7g-5p	0.342362	2743.45	46.5623	2643.31	134.22	-0.0536484	2689.96	2774.9	2765.49	2526.03	2614.19	2789.7	UGAGGUAGUAGUUUGUACAGUU	mature miRNA	standard	MIMAT0000414	hsa-let-7g-5p	hsa-let-7g-5p
85	hsa-miR-30b-3p	0.345281	35.7563	9.19481	28.4912	1.40179	-0.327682	25.1791	40.2475	41.8424	27.876	30.0954	27.5022	CUGGGAGGUGGAUGUUUACUUC	mature miRNA	standard	MIMAT0004589	hsa-miR-30b-3p	hsa-miR-30b-3p
182	hsa-miR-140-5p	0.346661	36.3179	3.79413	32.7484	3.90747	-0.149259	31.9494	38.789	38.2154	36.3231	33.3453	28.5768	CAGUGGUUUUACCCUAUGGUAG	mature miRNA	standard	MIMAT0000431	hsa-miR-140-5p	hsa-miR-140-5p
1708	hsa-miR-4687-3p	0.350977	277.99	8.02956	231.876	63.1106	-0.26168	273.996	287.234	272.742	279.29	160.243	256.096	UGGCUGUUGGAGGGGGCAGGC	mature miRNA	standard	MIMAT0019775	hsa-miR-4687-3p	hsa-miR-4687-3p
1859	hsa-miR-4778-5p	0.356234	38.7135	5.80105	25.7066	26.8897	-0.590697	41.4948	42.6002	32.0455	16.4072	56.0117	4.70101	AAUUCUGUAAAGGAAGAAGAGG	mature miRNA	standard	MIMAT0019936	hsa-miR-4778-5p	hsa-miR-4778-5p
135	hsa-miR-106a-5p	0.359839	86.2059	9.38515	103.889	24.9589	0.26919	75.3695	91.7298	91.5184	89.3089	132.709	89.6505	AAAAGUGCUUACAGUGCAGGUAG	mature miRNA	standard	MIMAT0000103	hsa-miR-106a-5p	hsa-miR-106a-5p
1257	hsa-miR-3607-3p	0.362646	21.9669	7.55085	27.6246	6.12357	0.330622	14.8177	21.2193	29.8638	34.519	25.5372	22.8177	ACUGUAAACGCUUUCUGAUG	mature miRNA	standard	MIMAT0017985	hsa-miR-3607-3p	hsa-miR-3607-3p
2168	hsa-miR-6756-5p	0.367469	67.4369	9.91801	86.3584	27.7453	0.356798	65.3521	78.2316	58.727	71.6294	118.362	69.0837	AGGGUGGGGCUGGAGGUGGGGCU	mature miRNA	standard	MIMAT0027412	hsa-miR-6756-5p	hsa-miR-6756-5p
144	hsa-miR-125a-5p	0.37464	4521.33	292.567	3601.2	1312.23	-0.328268	4247.75	4486.49	4829.76	4233.78	2092.51	4477.32	UCCCUGAGACCCUUUAACCUGUGA	mature miRNA	standard	MIMAT0000443	hsa-miR-125a-5p	hsa-miR-125a-5p
2264	hsa-miR-6802-5p	0.37907	37.72	6.13959	33.1869	3.7711	-0.184715	40.1443	42.2773	30.7384	34.2543	36.3093	28.9972	CUAGGUGGGGGGCUUGAAGC	mature miRNA	standard	MIMAT0027504	hsa-miR-6802-5p	hsa-miR-6802-5p
55	hsa-miR-23a-3p	0.384969	5007.67	73.1822	5198.53	291.223	0.0539632	4965.93	5092.17	4964.91	4973.74	5094.32	5527.52	AUCACAUUGCCAGGGAUUUCC	mature miRNA	standard	MIMAT0000078	hsa-miR-23a-3p	hsa-miR-23a-3p
2374	hsa-miR-6858-5p	0.386595	55.9397	14.8163	69.5583	18.2833	0.314352	60.6971	67.7929	39.329	61.6627	56.5496	90.4627	GUGAGGAGGGGCUGGCAGGGAC	mature miRNA	standard	MIMAT0027616	hsa-miR-6858-5p	hsa-miR-6858-5p
1291	hsa-miR-3656	0.392659	1845.49	54.8482	1892.67	60.245	0.0364174	1863.75	1888.88	1783.84	1826.55	1944.46	1907	GGCGGGUGCGGGGGUGG	mature miRNA	standard	MIMAT0018076	hsa-miR-3656	hsa-miR-3656
1597	hsa-miR-4521	0.393269	127.915	17.4767	151.527	37.4821	0.244394	111.622	146.373	125.749	135.8	124.471	194.311	GCUAAGGAAGUCCUGUGCUCAG	mature miRNA	standard	MIMAT0019058	hsa-miR-4521	hsa-miR-4521
2535	hsa-miR-8069	0.399657	1248.71	119.169	1169.89	43.9202	-0.0940621	1373.04	1237.61	1135.48	1217.17	1162.16	1130.35	GGAUGGUUGGGGGCGGUCGGCGU	mature miRNA	standard	MIMAT0030996	hsa-miR-8069	hsa-miR-8069
207	hsa-miR-151a-3p	0.409029	34.1516	5.68726	45.4623	18.4368	0.412717	29.2055	32.8834	40.3659	66.744	35.303	34.3398	CUAGACUGAAGCUCCUUGAGG	mature miRNA	standard	MIMAT0000757	hsa-miR-151a-3p	hsa-miR-151a-3p
498	hsa-miR-494-3p	0.409635	244.312	13.4582	227.299	25.713	-0.10413	242.311	258.659	231.966	252.739	227.838	201.321	UGAAACAUACACGGGAAACCUC	mature miRNA	standard	MIMAT0002816	hsa-miR-494-3p	hsa-miR-494-3p
199	hsa-miR-148a-3p	0.413043	968.964	34.2175	1095.63	199.372	0.177246	935.318	967.849	1003.73	890.673	1107.32	1288.9	UCAGUGCACUACAGAACUUUGU	mature miRNA	standard	MIMAT0000243	hsa-miR-148a-3p	hsa-miR-148a-3p
1959	hsa-miR-5572	0.41788	26.1743	8.08768	20.5326	5.22392	-0.350236	17.6702	33.7686	27.084	22.1705	24.7413	14.686	GUUGGGGUGCAGGGGUCUGCU	mature miRNA	standard	MIMAT0022260	hsa-miR-5572	hsa-miR-5572
122	hsa-miR-99a-5p	0.420056	662.959	180.935	774.477	61.6528	0.224301	454.044	769.291	765.543	719.08	763.452	840.898	AACCCGUAGAUCCGAUCUUGUG	mature miRNA	standard	MIMAT0000097	hsa-miR-99a-5p	hsa-miR-99a-5p
1682	hsa-miR-4668-5p	0.421311	25.5352	5.46402	21.7648	28.9438	-0.230492	21.3738	31.7229	23.5089	4.96869	5.13967	55.186	AGGGAAAAAAAAAAGGAUUUGUC	mature miRNA	standard	MIMAT0019745	hsa-miR-4668-5p	hsa-miR-4668-5p
1537	hsa-miR-4466	0.430395	564.623	28.1	548.083	5.86911	-0.0428937	591.157	567.53	535.183	541.523	549.891	552.836	GGGUGCGGGCCGGCGGGG	mature miRNA	standard	MIMAT0018993	hsa-miR-4466	hsa-miR-4466
2143	hsa-miR-6743-5p	0.430599	117.712	12.8887	108.742	10.75	-0.114349	122.475	127.541	103.119	120.432	99.2811	106.513	AAGGGGCAGGGACGGGUGGCCC	mature miRNA	standard	MIMAT0027387	hsa-miR-6743-5p	hsa-miR-6743-5p
1534	hsa-miR-4463	0.450209	140.801	3.82293	156.549	28.3308	0.152952	136.397	142.743	143.264	147.761	188.232	133.653	GAGACUGGGGUGGGGCC	mature miRNA	standard	MIMAT0018987	hsa-miR-4463	hsa-miR-4463
1473	hsa-miR-4325	0.450893	31.8354	5.09089	26.3441	9.20686	-0.273156	33.9001	35.5697	26.0365	28.5188	34.2689	16.2445	UUGCACUUGUCUCAGUGA	mature miRNA	standard	MIMAT0016887	hsa-miR-4325	hsa-miR-4325
1117	hsa-miR-2861	0.468432	221.657	17.3734	208.02	22.5484	-0.0916045	231.749	231.626	201.596	213.195	227.531	183.334	GGGGCCUGGCGGUGGGCGG	mature miRNA	standard	MIMAT0013802	hsa-miR-2861	hsa-miR-2861
398	hsa-miR-374b-5p	0.480827	655.606	26.9349	641.304	14.1265	-0.0318192	658.129	681.19	627.498	628.593	638.807	656.513	AUAUAAUACAACCUGCUAAGUG	mature miRNA	standard	MIMAT0004955	hsa-miR-374b-5p	hsa-miR-374b-5p
338	hsa-miR-320c	0.486959	60.1767	8.99418	65.1558	6.683	0.114688	51.8931	69.7436	58.8932	68.819	69.2061	57.4421	AAAAGCUGGGUUGAGAGGGU	mature miRNA	standard	MIMAT0005793	hsa-miR-320c	hsa-miR-320c
2266	hsa-miR-6803-5p	0.499078	590.998	24.0842	577.516	18.8066	-0.0332926	618.369	581.574	573.051	599.075	564.481	568.992	CUGGGGGUGGGGGGCUGGGCGU	mature miRNA	standard	MIMAT0027506	hsa-miR-6803-5p	hsa-miR-6803-5p
2270	hsa-miR-6805-5p	0.502686	56.0932	11.9379	49.7397	1.4957	-0.173428	67.0819	57.8066	43.3912	49.4305	51.3659	48.4228	UAGGGGGCGGCUUGUGGAGUGU	mature miRNA	standard	MIMAT0027510	hsa-miR-6805-5p	hsa-miR-6805-5p
330	hsa-miR-302c-3p	0.511245	47.4765	82.1658	2.17006	3.7541	-4.45141	142.353	0.0380718	0.0380718	0.00262661	0.00262661	6.50492	UAAGUGCUUCCAUGUUUCAGUGG	mature miRNA	standard	MIMAT0000717	hsa-miR-302c-3p	hsa-miR-302c-3p
1416	hsa-miR-4268	0.513805	6.44988	0.653257	14.5166	23.2761	1.17036	6.1545	7.19865	5.99647	0.00764195	2.17796	41.3643	GGCUCCUCCUCUCAGGAUGUG	mature miRNA	standard	MIMAT0016896	hsa-miR-4268	hsa-miR-4268
147	hsa-miR-125b-5p	0.52786	1043.22	86.1908	961.165	180.216	-0.118182	967.621	1024.95	1137.08	985.521	770.009	1127.96	UCCCUGAGACCCUAACUUGUGA	mature miRNA	standard	MIMAT0000423	hsa-miR-125b-5p	hsa-miR-125b-5p
137	hsa-miR-106b-5p	0.535097	83.2046	12.3044	75.9008	13.704	-0.132548	69.7132	86.0921	93.8085	90.4484	63.2348	74.0192	UAAAGUGCUGACAGUGCAGAU	mature miRNA	standard	MIMAT0000680	hsa-miR-106b-5p	hsa-miR-106b-5p
904	hsa-miR-937-5p	0.542096	46.0169	6.06092	53.7369	14.6253	0.22375	49.0419	49.9699	39.0389	38.128	67.1247	55.958	GUGAGUCAGGGUGGGGCUGG	mature miRNA	standard	MIMAT0022938	hsa-miR-937-5p	hsa-miR-937-5p
1181	hsa-miR-3153	0.542283	82.5196	142.893	4.84627	1.73919	-4.08979	0.0202161	0.0202161	247.518	5.41133	6.23266	2.89482	GGGGAAAGCGAGUAGGGACAUUU	mature miRNA	standard	MIMAT0015026	hsa-miR-3153	hsa-miR-3153
442	hsa-miR-422a	0.560098	343.089	0.583172	362.405	46.3499	0.079019	343.413	342.416	343.438	333.458	337.892	415.864	ACUGGACUUAGGGUCAGAAGGC	mature miRNA	standard	MIMAT0001339	hsa-miR-422a	hsa-miR-422a
2450	hsa-miR-7107-5p	0.564142	29.3699	10.6449	23.4789	5.15518	-0.322971	17.2013	36.957	33.9514	29.2556	21.8348	19.3464	UCGGCCUGGGGAGGAGGAAGGG	mature miRNA	standard	MIMAT0028111	hsa-miR-7107-5p	hsa-miR-7107-5p
308	hsa-miR-221-3p	0.574341	1104.4	177.706	1178.7	122.201	0.0939316	1138.74	912.035	1262.44	1134.35	1084.87	1316.88	AGCUACAUUGUCUGCUGGGUUUC	mature miRNA	standard	MIMAT0000278	hsa-miR-221-3p	hsa-miR-221-3p
130	hsa-miR-103a-3p	0.575531	917.491	22.7371	883.715	94.46	-0.0541131	892.288	923.72	936.464	819.875	839.044	992.225	AGCAGCAUUGUACAGGGCUAUGA	mature miRNA	standard	MIMAT0000101	hsa-miR-103a-3p	hsa-miR-103a-3p
57	hsa-miR-23b-3p	0.593815	4589.66	25.9241	4698.06	289.732	0.0336772	4564.42	4588.35	4616.22	4513.18	4549.03	5031.97	AUCACAUUGCCAGGGAUUACC	mature miRNA	standard	MIMAT0000418	hsa-miR-23b-3p	hsa-miR-23b-3p
1355	hsa-miR-3914	0.598264	48	82.8099	5.70328	3.67872	-3.07317	0.363699	0.0159349	143.62	4.1758	9.89967	3.03436	AAGGAACCAGAAAAUGAGAAGU	mature miRNA	standard	MIMAT0018188	hsa-miR-3914	hsa-miR-3914
1086	hsa-miR-1915-3p	0.603479	313.408	13.0572	318.377	5.86089	0.0226977	319.233	322.538	298.452	325.134	314.665	315.333	CCCCAGGGCGACGCGGCGGG	mature miRNA	standard	MIMAT0007892	hsa-miR-1915-3p	hsa-miR-1915-3p
1685	hsa-miR-4670-5p	0.610269	0.0305856	0	11.6212	20.0939	8.5697	0.0305856	0.0305856	0.0305856	0.00326951	0.036782	34.8237	AAGCGACCAUGAUGUAACUUCA	mature miRNA	standard	MIMAT0019750	hsa-miR-4670-5p	hsa-miR-4670-5p
1018	hsa-miR-1281	0.610977	20.5392	6.4937	24.0422	8.48202	0.227192	17.2708	16.3289	28.0177	33.4617	17.0087	21.6563	UCGCCUCCUCCUCUCCC	mature miRNA	standard	MIMAT0005939	hsa-miR-1281	hsa-miR-1281
958	hsa-miR-1237-5p	0.615651	38.6919	6.01258	35.6038	10.0638	-0.120001	34.804	45.6172	35.6544	33.2027	26.9577	46.6509	CGGGGGCGGGGCCGAAGCGCG	mature miRNA	standard	MIMAT0022946	hsa-miR-1237-5p	hsa-miR-1237-5p
2339	hsa-miR-6840-3p	0.616978	26.2016	17.5037	18.4301	5.23413	-0.507592	13.2476	19.2428	46.1145	24.3982	14.6198	16.2723	GCCCAGGACUUUGUGCGGGGUG	mature miRNA	standard	MIMAT0027583	hsa-miR-6840-3p	hsa-miR-6840-3p
2200	hsa-miR-6771-5p	0.621458	41.4511	6.84311	56.3724	35.1687	0.443577	47.1104	43.3973	33.8457	34.4303	37.7504	96.9365	CUCGGGAGGGCAUGGGCCAGGC	mature miRNA	standard	MIMAT0027442	hsa-miR-6771-5p	hsa-miR-6771-5p
1302	hsa-miR-3665	0.625776	5022.14	278.338	4909.78	216.522	-0.0326427	5245.65	5110.39	4710.37	5158.44	4762.89	4808.02	AGCAGGUGCGGGGCGGCG	mature miRNA	standard	MIMAT0018087	hsa-miR-3665	hsa-miR-3665
1794	hsa-miR-4739	0.632013	37.8639	1.09308	36.027	6.27008	-0.0717422	36.671	38.103	38.8176	40.0986	28.8066	39.1759	AAGGGAGGAGGAGCGGAGGGGCCCU	mature miRNA	standard	MIMAT0019868	hsa-miR-4739	hsa-miR-4739
2490	hsa-miR-7515	0.632114	5.33485	3.46677	12.8656	17.8278	1.27	3.6746	9.31952	3.01043	33.2171	5.37179	0.00791424	AGAAGGGAAGAUGGUGAC	mature miRNA	standard	MIMAT0029310	hsa-miR-7515	hsa-miR-7515
120	hsa-miR-98-5p	0.63265	1224.88	984.981	1174.76	231.961	-0.0602779	92.1597	1880.1	1702.38	1442.41	1032.09	1049.78	UGAGGUAGUAAGUUGUAUUGUU	mature miRNA	standard	MIMAT0000096	hsa-miR-98-5p	hsa-miR-98-5p
2089	hsa-miR-6515-3p	0.635862	25.6986	27.0879	11.7287	2.59792	-1.13165	5.62359	56.5087	14.9636	14.6198	10.9759	9.59024	UCUCUUCAUCUACCCCCCAG	mature miRNA	standard	MIMAT0025487	hsa-miR-6515-3p	hsa-miR-6515-3p
31	hsa-miR-15b-3p	0.639523	20.946	4.4819	24.1739	8.32841	0.206773	15.9857	24.7044	22.1479	17.1723	33.3839	21.9654	CGAAUCAUUAUUUGCUGCUCUA	mature miRNA	standard	MIMAT0004586	hsa-miR-15b-3p	hsa-miR-15b-3p
2248	hsa-miR-6794-5p	0.643548	33.8018	2.55917	31.8741	6.75979	-0.0847168	31.4946	33.3564	36.5545	32.8828	24.6666	38.0728	CAGGGGGACUGGGGGUGAGC	mature miRNA	standard	MIMAT0027488	hsa-miR-6794-5p	hsa-miR-6794-5p
711	hsa-miR-574-5p	0.64738	49.0206	4.43506	45.9094	11.738	-0.094596	47.5427	45.5131	54.0059	46.2361	57.4807	34.0115	UGAGUGUGUGUGUGUGAGUGUGU	mature miRNA	standard	MIMAT0004795	hsa-miR-574-5p	hsa-miR-574-5p
764	hsa-miR-615-5p	0.649432	91.041	23.4204	111.195	51.0274	0.288503	65.0782	97.4675	110.577	167.32	98.6647	67.5999	GGGGGUCCCCGGUGCUCGGAUC	mature miRNA	standard	MIMAT0004804	hsa-miR-615-5p	hsa-miR-615-5p
148	hsa-miR-126-3p	0.649442	203.264	17.2019	197.39	6.79748	-0.0423105	194.428	192.276	223.088	204.25	190.657	197.261	UCGUACCGUGAGUAAUAAUGCG	mature miRNA	standard	MIMAT0000445	hsa-miR-126-3p	hsa-miR-126-3p
1263	hsa-miR-3613-3p	0.653131	27.2724	2.12398	29.182	5.02636	0.097636	25.3892	26.8535	29.5747	33.3265	23.591	30.6285	ACAAAAAAAAAAGCCCAACCCUUC	mature miRNA	standard	MIMAT0017991	hsa-miR-3613-3p	hsa-miR-3613-3p
2452	hsa-miR-7108-5p	0.653948	837.573	121.499	793.18	33.214	-0.0785668	911.416	903.958	697.344	826.565	760.14	792.834	GUGUGGCCGGCAGGCGGGUGG	mature miRNA	standard	MIMAT0028113	hsa-miR-7108-5p	hsa-miR-7108-5p
2107	hsa-miR-6724-5p	0.657798	337.003	17.5538	325.306	37.8207	-0.050963	343.547	350.344	317.117	343.144	350.909	281.865	CUGGGCCCGCGGCGGGCGUGGGG	mature miRNA	standard	MIMAT0025856	hsa-miR-6724-5p	hsa-miR-6724-5p
962	hsa-miR-1244	0.685738	4.36297	5.4431	180.421	301.344	5.36991	0.0120351	10.4665	2.6104	0.00830903	528.303	12.9517	AAGUAGUUGGUUUGUAUGAGAUGGUU	mature miRNA	standard	MIMAT0005896	hsa-miR-1244	hsa-miR-1244
292	hsa-miR-214-5p	0.688976	69.125	119.004	1.85357	2.77517	-5.22083	0.0179529	0.819185	206.538	5.04616	0.496148	0.0183909	UGCCUGUCUACACUUGCUGUGC	mature miRNA	standard	MIMAT0004564	hsa-miR-214-5p	hsa-miR-214-5p
20	hsa-miR-7-1-3p	0.695422	49.4175	2.09478	47.5314	8.21986	-0.0561409	49.4025	47.3302	51.5197	53.0793	38.088	51.4269	CAACAAAUCACAGUCUGCCAUA	mature miRNA	standard	MIMAT0004553	hsa-miR-7-1-3p	hsa-miR-7-1-3p
2	hsa-let-7a-3p	0.709349	41.254	2.40117	39.6824	7.11566	-0.0560344	43.7506	38.9613	41.0502	44.646	42.8713	31.5301	CUAUACAAUCUACUGUCUUUC	mature miRNA	standard	MIMAT0004481	hsa-let-7a-3p	hsa-let-7a-3p
340	hsa-miR-320e	0.709757	53.4503	7.55701	51.0056	6.30736	-0.0675439	45.7131	60.8132	53.8247	55.9414	53.1756	43.8997	AAAGCUGGGUUGAGAAGG	mature miRNA	standard	MIMAT0015072	hsa-miR-320e	hsa-miR-320e
1856	hsa-miR-4777-3p	0.719738	12.6352	21.1572	1.43596	1.83551	-3.13736	37.0609	0.0171851	0.827442	0.796372	0.005819	3.50569	AUACCUCAUCUAGAAUGCUGUA	mature miRNA	standard	MIMAT0019935	hsa-miR-4777-3p	hsa-miR-4777-3p
1089	hsa-miR-1973	0.721678	169.855	8.29373	173.095	11.0456	0.0272542	160.381	175.801	173.384	161.435	174.447	183.402	ACCGUGCAAAGGUAGCAUA	mature miRNA	standard	MIMAT0009448	hsa-miR-1973	hsa-miR-1973
2009	hsa-miR-5700	0.724196	4.25386	7.30196	11.8261	20.4789	1.47513	0.0380718	12.6854	0.0380718	0.00262661	0.00262661	35.4731	UAAUGCAUUAAAUUAUUGAAGG	mature miRNA	standard	MIMAT0022493	hsa-miR-5700	hsa-miR-5700
262	hsa-miR-199a-3p	0.735885	451.549	11.8294	441.861	47.4446	-0.0312909	437.9	457.907	458.84	387.744	461.534	476.304	ACAGUAGUCUGCACAUUGGUUA	mature miRNA	standard	MIMAT0000232,MIMAT0004563	hsa-miR-199a-3p	hsa-miR-199a-3p, hsa-miR-199b-3p
2386	hsa-miR-6865-5p	0.736169	29.6904	5.63709	31.513	6.25266	0.0859503	31.9798	23.2688	33.8226	30.0594	38.3644	26.1152	UAGGUGGCAGAGGAGGGACUUCA	mature miRNA	standard	MIMAT0027630	hsa-miR-6865-5p	hsa-miR-6865-5p
1064	hsa-miR-1469	0.741542	698.677	158.425	723.734	52.2378	0.0508344	881.13	618.925	595.975	783.387	701.649	686.167	CUCGGCGCGGGGCGCGGGCUCC	mature miRNA	standard	MIMAT0007347	hsa-miR-1469	hsa-miR-1469
87	hsa-miR-30c-1-3p	0.748693	84.7349	3.24569	83.1886	7.51552	-0.0265695	88.0734	81.5908	84.5405	81.6109	91.3678	76.5872	CUGGGAGAGGGUUGUUUACUCC	mature miRNA	standard	MIMAT0004674	hsa-miR-30c-1-3p	hsa-miR-30c-1-3p
72	hsa-miR-27b-3p	0.753812	178.393	17.2511	182.287	12.0803	0.0311489	163.982	197.508	173.689	191.593	168.635	186.633	UUCACAGUGGCUAAGUUCUGC	mature miRNA	standard	MIMAT0000419	hsa-miR-27b-3p	hsa-miR-27b-3p
62	hsa-miR-24-3p	0.756225	5194.86	241.343	5089.97	531.368	-0.0294284	4924.15	5387.52	5272.91	4629.48	4969.05	5671.37	UGGCUCAGUUCAGCAGGAACAG	mature miRNA	standard	MIMAT0000080	hsa-miR-24-3p	hsa-miR-24-3p
1241	hsa-miR-3196	0.761792	640.762	46.629	623.335	97.8828	-0.0397812	688.705	638.012	595.569	555.878	578.525	735.601	CGGGGCGGCAGGGGCCUC	mature miRNA	standard	MIMAT0015080	hsa-miR-3196	hsa-miR-3196
1610	hsa-miR-4530	0.763453	217.595	8.57617	230.427	49.2968	0.0826615	226.906	210.02	215.859	283.471	221.788	186.02	CCCAGCAGGACGGGAGCG	mature miRNA	standard	MIMAT0019069	hsa-miR-4530	hsa-miR-4530
1595	hsa-miR-4520a-5p	0.764216	13.1665	19.0004	8.2528	11.6625	-0.673917	0.0132669	34.9503	4.53594	2.53828	21.6705	0.549628	CCUGCGUGUUUUCUGUCCAA	mature miRNA	standard	MIMAT0019235,MIMAT0020299	hsa-miR-4520a-5p	hsa-miR-4520a-5p, hsa-miR-4520b-5p
1623	hsa-miR-4632-5p	0.764926	99.8047	18.671	95.0623	13.0161	-0.0702338	95.8119	120.149	83.4531	106.825	97.2841	81.0783	GAGGGCAGCGUGGGUGUGGCGGA	mature miRNA	standard	MIMAT0022977	hsa-miR-4632-5p	hsa-miR-4632-5p
2390	hsa-miR-6867-5p	0.766849	26.2782	9.13164	27.1505	2.28426	0.0471151	25.8533	35.6148	17.3664	27.7189	29.0969	24.6357	UGUGUGUGUAGAGGAAGAAGGGA	mature miRNA	standard	MIMAT0027634	hsa-miR-6867-5p	hsa-miR-6867-5p
154	hsa-miR-128-3p	0.770786	40.1261	5.79112	42.2342	8.62842	0.0738695	35.3059	38.5223	46.5501	39.1593	35.5644	51.9789	UCACAGUGAACCGGUCUCUUU	mature miRNA	standard	MIMAT0000424	hsa-miR-128-3p	hsa-miR-128-3p
2456	hsa-miR-7110-5p	0.780434	73.7727	7.04563	78.2018	16.6438	0.0841159	77.4102	78.256	65.6517	92.119	82.7215	59.7649	UGGGGGUGUGGGGAGAGAGAG	mature miRNA	standard	MIMAT0028117	hsa-miR-7110-5p	hsa-miR-7110-5p
464	hsa-miR-450a-5p	0.791852	14.6501	24.7639	3.81318	3.24632	-1.94184	43.2423	0.69326	0.0147821	6.2794	0.135299	5.02485	UUUUGCGAUGUGUUCCUAAUAU	mature miRNA	standard	MIMAT0001545	hsa-miR-450a-5p	hsa-miR-450a-5p
1259	hsa-miR-3609	0.795471	49.176	9.98711	46.998	8.62306	-0.065356	43.507	43.3134	60.7076	38.85	46.1156	56.0283	CAAAGUGAUGAGUAAUACUGGCUG	mature miRNA	standard	MIMAT0017986	hsa-miR-3609	hsa-miR-3609
50	hsa-miR-20b-5p	0.796697	56.5177	9.35954	59.6312	14.022	0.0773646	62.5792	61.2359	45.7381	53.1652	50.0089	75.7196	CAAAGUGCUCAUAGUGCAGGUAG	mature miRNA	standard	MIMAT0001413	hsa-miR-20b-5p	hsa-miR-20b-5p
52	hsa-miR-21-5p	0.799359	2234.43	550.87	2411.36	707.275	0.109936	2593.03	2510.13	1600.15	2586.74	1632.89	3014.44	UAGCUUAUCAGACUGAUGUUGA	mature miRNA	standard	MIMAT0000076	hsa-miR-21-5p	hsa-miR-21-5p
201	hsa-miR-148b-3p	0.799974	379.564	14.6973	372.793	52.3374	-0.0259698	362.677	389.47	386.544	360.415	327.754	430.209	UCAGUGCAUCACAGAACUUUGU	mature miRNA	standard	MIMAT0000759	hsa-miR-148b-3p	hsa-miR-148b-3p
222	hsa-miR-181b-5p	0.80336	106.315	7.31268	104.613	8.35131	-0.0232775	98.7839	113.388	106.773	111.945	106.372	95.5228	AACAUUCAUUGCUGUCGGUGGGU	mature miRNA	standard	MIMAT0000257	hsa-miR-181b-5p	hsa-miR-181b-5p
2044	hsa-miR-6125	0.811983	1786.35	53.7989	1773.24	72.9162	-0.0106274	1816.56	1818.26	1724.24	1855.76	1717.48	1746.49	GCGGAAGGCGGAGCGGCGGA	mature miRNA	standard	MIMAT0024598	hsa-miR-6125	hsa-miR-6125
1469	hsa-miR-4321	0.813909	94.3237	8.04488	92.1815	18.7816	-0.0331422	100.608	97.1061	85.2569	74.1547	90.7535	111.636	UUAGCGGUGGACCGCCCUGCG	mature miRNA	standard	MIMAT0016874	hsa-miR-4321	hsa-miR-4321
2104	hsa-miR-6722-3p	0.815234	155.227	17.1304	152.001	1.0285	-0.0302992	154.15	172.87	138.66	151.228	153.168	151.606	UGCAGGGGUCGGGUGGGCCAGG	mature miRNA	standard	MIMAT0025854	hsa-miR-6722-3p	hsa-miR-6722-3p
2300	hsa-miR-6820-5p	0.830489	53.1465	14.6686	49.7771	6.83071	-0.0944916	38.0052	54.1427	67.2915	49.0906	43.3156	56.9251	UGCGGCAGAGCUGGGGUCA	mature miRNA	standard	MIMAT0027540	hsa-miR-6820-5p	hsa-miR-6820-5p
1612	hsa-miR-4532	0.833802	796.042	24.6283	813.433	100.365	0.0311798	774.442	822.862	790.822	742.536	769.488	928.276	CCCCGGGGAGCCCGGCG	mature miRNA	standard	MIMAT0019071	hsa-miR-4532	hsa-miR-4532
138	hsa-miR-107	0.833843	883.054	12.4516	871.869	122.891	-0.0183912	874.082	897.27	877.81	766.722	841.918	1006.97	AGCAGCAUUGUACAGGGCUAUCA	mature miRNA	standard	MIMAT0000104	hsa-miR-107	hsa-miR-107
337	hsa-miR-320b	0.842355	57.0132	1.42481	58.0347	5.98296	0.0256201	58.1671	57.4519	55.4206	61.7801	51.1346	61.1894	AAAAGCUGGGUUGAGAGGGCAA	mature miRNA	standard	MIMAT0005792	hsa-miR-320b	hsa-miR-320b
1788	hsa-miR-4735-3p	0.844893	8.67642	4.41576	20.0021	26.3943	1.20498	12.8391	4.04499	9.14516	50.3579	7.1799	2.46842	AAAGGUGCUCAAAUUAGACAU	mature miRNA	standard	MIMAT0019861	hsa-miR-4735-3p	hsa-miR-4735-3p
2025	hsa-miR-6073	0.856705	27.7834	2.91816	29.9747	21.5094	0.109519	26.4544	25.7663	31.1295	15.1375	20.1436	54.6429	GGUAGUGAGUUAUCAGCUAC	mature miRNA	standard	MIMAT0023698	hsa-miR-6073	hsa-miR-6073
367	hsa-miR-342-3p	0.875634	254.234	18.5609	258.505	30.3201	0.0240401	233.052	261.997	267.652	226.585	262.01	286.921	UCUCACACAGAAAUCGCACCCGU	mature miRNA	standard	MIMAT0000753	hsa-miR-342-3p	hsa-miR-342-3p
778	hsa-miR-625-5p	0.876108	29.863	2.52783	29.5678	6.80206	-0.0143334	31.2449	26.9455	31.3986	24.0103	27.5399	37.1532	AGGGGGAAAGUUCUAUAGUCC	mature miRNA	standard	MIMAT0003294	hsa-miR-625-5p	hsa-miR-625-5p
1499	hsa-miR-4433b-3p	0.876226	58.3939	0.87013	58.1126	14.2557	-0.00696632	59.244	58.4326	57.505	63.2258	42.0055	69.1065	CAGGAGUGGGGGGUGGGACGU	mature miRNA	standard	MIMAT0030414	hsa-miR-4433b-3p	hsa-miR-4433b-3p
200	hsa-miR-148a-5p	0.882363	17.9946	1.10296	21.756	12.6887	0.273849	16.7217	18.6675	18.5946	9.75628	20.4751	35.0366	AAAGUUCUGAGACACUCCGACU	mature miRNA	standard	MIMAT0004549	hsa-miR-148a-5p	hsa-miR-148a-5p
908	hsa-miR-940	0.882751	25.8435	5.32106	28.8654	14.1723	0.159538	21.9476	23.6769	31.9061	44.9635	23.3644	18.2683	AAGGCAGGGCCCCCGCUCCCC	mature miRNA	standard	MIMAT0004983	hsa-miR-940	hsa-miR-940
1673	hsa-miR-4664-5p	0.882944	28.6129	20.8449	24.1052	10.0998	-0.247323	17.1816	15.9845	52.6726	23.8296	34.34	14.146	UGGGGUGCCCACUCCGCAAGUU	mature miRNA	standard	MIMAT0019737	hsa-miR-4664-5p	hsa-miR-4664-5p
685	hsa-miR-551b-3p	0.889307	32.1645	3.17694	32.4357	2.01673	0.0121105	28.6171	33.1291	34.7474	33.5454	30.1078	33.6538	GCGACCCAUACUUGGUUUCAG	mature miRNA	standard	MIMAT0003233	hsa-miR-551b-3p	hsa-miR-551b-3p
468	hsa-miR-451b	0.892311	17.7987	25.081	7.08569	1.67469	-1.32879	3.67548	46.7568	2.9639	6.34892	5.90571	9.00246	UAGCAAGAGAACCAUUACCAUU	mature miRNA	standard	MIMAT0019840	hsa-miR-451b	hsa-miR-451b
92	hsa-miR-30e-3p	0.898528	122.414	10.9634	124.466	17.4729	0.0239824	113.193	134.536	119.512	144.56	112.847	115.99	CUUUCAGUCGGAUGUUUACAGC	mature miRNA	standard	MIMAT0000693	hsa-miR-30e-3p	hsa-miR-30e-3p
18	hsa-let-7i-5p	0.918835	1141.39	2.08663	1145.54	51.4743	0.00523221	1142.64	1142.55	1138.98	1203.31	1128.75	1104.55	UGAGGUAGUAGUUUGUGCUGUU	mature miRNA	standard	MIMAT0000415	hsa-let-7i-5p	hsa-let-7i-5p
1765	hsa-miR-4722-3p	0.925733	4.35416	5.67602	14.5204	22.4909	1.73761	2.27125	0.01386	10.7774	40.4282	0.00721501	3.12586	ACCUGCCAGCACCUCCCUGCAG	mature miRNA	standard	MIMAT0019837	hsa-miR-4722-3p	hsa-miR-4722-3p
1196	hsa-miR-3162-5p	0.931197	25.636	3.68826	26.563	7.70294	0.0512468	28.3328	27.1422	21.433	35.4352	22.6723	21.5814	UUAGGGAGUAGAAGGGUGGGGAG	mature miRNA	standard	MIMAT0015036	hsa-miR-3162-5p	hsa-miR-3162-5p
1530	hsa-miR-4459	0.936877	60.1147	1.00204	60.1116	9.44644	-7.48812e-05	59.3914	61.2585	59.6942	51.5965	58.4652	70.2729	CCAGGAGGCGGAGGAGGUGGAG	mature miRNA	standard	MIMAT0018981	hsa-miR-4459	hsa-miR-4459
2335	hsa-miR-6838-3p	0.986768	93.3602	159.372	3.52584	2.80539	-4.72677	277.381	2.68635	0.0131427	5.50643	4.75549	0.315606	AAGUCCUGCUUCUGUUGCAG	mature miRNA	standard	MIMAT0027579	hsa-miR-6838-3p	hsa-miR-6838-3p
1939	hsa-miR-5100	0.996735	35.9042	3.11664	36.0587	5.41797	0.00619588	34.8959	33.4166	39.4002	32.4431	42.2881	33.4451	UUCAGAUCCCAGCGGUGCCUCU	mature miRNA	standard	MIMAT0022259	hsa-miR-5100	hsa-miR-5100
